# Supplementary material for: Invasive Burmese pythons alter host use and virus infection in the vector of a zoonotic virus
Source: Commun Biol. 2021 Jun 28;4:804. doi: 10.1038/s42003-021-02347-z (PMC8239020; doi:10.1038/s42003-021-02347-z)
Supplement: Supplementary file 4 — Supplementary Data 1 [file 42003_2021_2347_MOESM4_ESM.xlsx]

## Sheet: Bloodmeal data - RAW
SAMPLE ID	MOSQUITO SPECIES	DATE	MONTH	DAY	YEAR	LOCATION	SITE	TRAP	SPECIES	COMMON NAME	Base pairs (sequence)	QUERY COVER (GenBank)	Identitiy match (Genbank) (%)
1	Cx. cedecei	2017-09-05	9	5	2017	Big Cypress	BC_TS	RT	Rattus rattus	Rat	213	89	98
2	Cx. cedecei	2017-09-05	9	5	2017	Big Cypress	BC_TS	RT	No amplification	No amplification
3	Cx. cedecei	2017-09-05	9	5	2017	Big Cypress	BC_TS	RT	No amplification	No amplification
4	Cx. cedecei	2017-09-05	9	5	2017	Big Cypress	BC_ML1	RT	Sigmodon hispidus	Hispid cotton rat	212	93	98
5	Cx. cedecei	2017-09-05	9	5	2017	Big Cypress	BC_ML1	RT	Peromyscus gossypinus	Cotton mouse	214	90	98
6	Cx. cedecei	2017-09-05	9	5	2017	Big Cypress	BC_ML1	RT	Sigmodon hispidus	Hispid cotton rat	212	92	98
7	Cx. cedecei	2017-09-05	9	5	2017	Big Cypress	BC_ML1	RT	Sigmodon hispidus	Hispid cotton rat	213	92	98
8	Cx. cedecei	2017-09-05	9	5	2017	Big Cypress	BC_ML1	RT	Sigmodon hispidus	Hispid cotton rat	213	92	97
9	Cx. cedecei	2017-09-05	9	5	2017	Big Cypress	BC_ML1	RT	Sigmodon hispidus	Hispid cotton rat	212	88	98
10	Cx. cedecei	2017-09-05	9	5	2017	Big Cypress	BC_ML1	RT	Sigmodon hispidus	Hispid cotton rat	214	92	97
11	Cx. cedecei	2017-09-05	9	5	2017	Big Cypress	BC_PC	RT	Sciurus carolinensis	Eastern gray squirrel	215	90	98
12	Cx. cedecei	2017-09-05	9	5	2017	Big Cypress	BC_PC	RT	Sciurus carolinensis	Eastern gray squirrel	215	90	98
13	Cx. cedecei	2017-09-05	9	5	2017	Big Cypress	BC_PC	RT	Sciurus carolinensis	Eastern gray squirrel	215	90	98
14	Cx. cedecei	2017-09-05	9	5	2017	Big Cypress	BC_PC	RT	Sciurus carolinensis	Eastern gray squirrel	212	93	98
15	Cx. cedecei	2017-09-05	9	5	2017	Big Cypress	BC_PC	RT	Sigmodon hispidus	Hispid cotton rat	214	91	98
16	Cx. cedecei	2017-09-05	9	5	2017	Big Cypress	BC_PC	RT	Sigmodon hispidus	Hispid cotton rat	210	85	99
17	Cx. cedecei	2017-09-05	9	5	2017	Big Cypress	BC_PC	LT	Sigmodon hispidus	Hispid cotton rat	212	93	97
18	Cx. cedecei	2017-09-05	9	5	2017	Big Cypress	BC_ML1	LT	Peromyscus gossypinus	Cotton mouse	214	89	97
19	Cx. cedecei	2017-09-06	9	6	2017	Panther	P_H2	LT	Sigmodon hispidus	Hispid cotton rat	194	98	98
20	Cx. cedecei	2017-09-06	9	6	2017	Panther	P_WC	LT	Sigmodon hispidus	Hispid cotton rat	188	98	98
21	Cx. cedecei	2017-09-06	9	6	2017	Panther	P_WC	LT	Sigmodon hispidus	Hispid cotton rat	172	82	98
23	Cx. cedecei	2017-09-05	9	5	2017	Fakahatchee	F_G7	RT	Peromyscus gossypinus	Cotton mouse	211	90	98
24	Cx. cedecei	2017-09-05	9	5	2017	Fakahatchee	F_G7	RT	Sylvilagus palustris	Marsh rabbit	215	90	98
25	Cx. cedecei	2017-09-05	9	5	2017	Fakahatchee	F_G7	RT	Procyon lotor	Raccoon	174	98	99
26	Cx. cedecei	2017-09-05	9	5	2017	Fakahatchee	F_G7	RT	Sciurus carolinensis	Eastern gray squirrel	217	88	98
27	Cx. cedecei	2017-09-05	9	5	2017	Fakahatchee	F_G7	RT	Rattus rattus	Rat	176	100	99
28	Cx. cedecei	2017-09-05	9	5	2017	Fakahatchee	F_G7	RT	Procyon lotor	Raccoon	183	100	100
29	Cx. cedecei	2017-09-05	9	5	2017	Fakahatchee	F_G7	RT	No amplification	No amplification
30	Cx. cedecei	2017-09-05	9	5	2017	Fakahatchee	F_G7	RT	Ursus americanus	American black bear	183	100	100
31	Cx. cedecei	2017-09-05	9	5	2017	Fakahatchee	F_G7	RT	Rattus rattus	Rat	151	100	100
32	Cx. cedecei	2017-09-05	9	5	2017	Fakahatchee	F_G8	RT	No amplification	No amplification
33	Cx. cedecei	2017-09-05	9	5	2017	Fakahatchee	F_G8	RT	Peromyscus gossypinus	Cotton mouse	183	100	99
34	Cx. cedecei	2017-09-05	9	5	2017	Fakahatchee	F_G8	RT	No amplification	No amplification
35	Cx. cedecei	2017-09-05	9	5	2017	Fakahatchee	F_G8	RT	Mus musculus	House mouse	193	100	95
36	Cx. cedecei	2017-09-05	9	5	2017	Fakahatchee	F_G8	RT	No amplification	No amplification
37	Cx. cedecei	2017-09-05	9	5	2017	Fakahatchee	F_G8	RT	Peromyscus gossypinus	Cotton mouse	189	99	98
38	Cx. cedecei	2017-09-05	9	5	2017	Fakahatchee	F_G8	RT	Sigmodon hispidus	Hispid cotton rat	194	99	99
39	Cx. cedecei	2017-09-05	9	5	2017	Fakahatchee	F_G8	RT	Didelphis virginiana	Virginia opossum	186	100	100
40	Cx. cedecei	2017-09-05	9	5	2017	Fakahatchee	F_G8	RT	Homo sapiens	Human	175	98	100
41	Cx. cedecei	2017-09-05	9	5	2017	Fakahatchee	F_G8	RT	Mus musculus	House mouse	195	98	96
42	Cx. cedecei	2017-09-05	9	5	2017	Fakahatchee	F_G8	RT	Peromyscus gossypinus	Cotton mouse	183	100	99
43	Cx. cedecei	2017-09-05	9	5	2017	Fakahatchee	F_G8	RT	Didelphis virginiana	Virginia opossum	194	100	99
44	Cx. cedecei	2017-09-05	9	5	2017	Fakahatchee	F_G8	RT	Didelphis virginiana	Virginia opossum	187	100	100
45	Cx. cedecei	2017-09-05	9	5	2017	Fakahatchee	F_G8	RT	Didelphis virginiana	Virginia opossum	219	91	96
46	Cx. cedecei	2017-09-05	9	5	2017	Fakahatchee	F_G8	RT	Sigmodon hispidus	Hispid cotton rat	216	80	98
47	Cx. cedecei	2017-09-05	9	5	2017	Fakahatchee	F_G8	RT	Sigmodon hispidus	Hispid cotton rat	198	82	98
48	Cx. cedecei	2017-09-05	9	5	2017	Fakahatchee	F_G8	RT	Sigmodon hispidus	Hispid cotton rat	162	100	97
49	Cx. cedecei	2017-09-05	9	5	2017	Fakahatchee	F_G8	RT	Peromyscus gossypinus	Cotton mouse	173	98	99
50	Cx. cedecei	2017-09-05	9	5	2017	Fakahatchee	F_G8	RT	Sigmodon hispidus	Hispid cotton rat	194	99	97
51	Cx. cedecei	2017-09-05	9	5	2017	Fakahatchee	F_G8	RT	Didelphis virginiana	Virginia opossum	167	100	98
52	Cx. cedecei	2017-09-05	9	5	2017	Fakahatchee	F_G8	RT	Rattus rattus	Rat	171	98	99
53	Cx. cedecei	2017-09-05	9	5	2017	Fakahatchee	F_G8	RT	Sigmodon hispidus	Hispid cotton rat	216	92	97
54	Cx. cedecei	2017-09-05	9	5	2017	Fakahatchee	F_G8	RT	Sigmodon hispidus	Hispid cotton rat	221	85	98
55	Cx. cedecei	2017-09-05	9	5	2017	Fakahatchee	F_G8	RT	Sigmodon hispidus	Hispid cotton rat	216	90	97
56	Cx. cedecei	2017-09-05	9	5	2017	Fakahatchee	F_G8	RT	Sylvilagus palustris	Marsh rabbit	216	90	98
57	Cx. cedecei	2017-09-05	9	5	2017	Fakahatchee	F_G8	RT	Rattus rattus	Rat	219	89	98
58	Cx. cedecei	2017-09-05	9	5	2017	Fakahatchee	F_G8	RT	No amplification	No amplification
59	Cx. cedecei	2017-09-05	9	5	2017	Fakahatchee	F_G8	RT	Rattus rattus	Rat	216	87	97
60	Cx. cedecei	2017-09-05	9	5	2017	Fakahatchee	F_G8	RT	Sylvilagus palustris	Marsh rabbit	184	100	98
61	Cx. cedecei	2017-09-05	9	5	2017	Fakahatchee	F_G8	RT	Sylvilagus palustris	Marsh rabbit	217	88	98
62	Cx. cedecei	2017-09-05	9	5	2017	Fakahatchee	F_G8	RT	Rana grylio	Pig frog	212	86	98
63	Cx. cedecei	2017-09-05	9	5	2017	Fakahatchee	F_G8	RT	Rattus rattus	Rat	215	88	98
64	Cx. cedecei	2017-09-05	9	5	2017	Fakahatchee	F_G8	RT	Sylvilagus palustris	Marsh rabbit	214	92	96
65	Cx. cedecei	2017-09-05	9	5	2017	Fakahatchee	F_G9	RT	Sylvilagus palustris	Marsh rabbit	219	89	97
66	Cx. cedecei	2017-09-05	9	5	2017	Fakahatchee	F_G9	RT	Sylvilagus palustris	Marsh rabbit	217	90	97
67	Cx. cedecei	2017-09-05	9	5	2017	Fakahatchee	F_G9	RT	Sylvilagus palustris	Marsh rabbit	215	89	98
68	Cx. cedecei	2017-09-05	9	5	2017	Fakahatchee	F_G9	RT	Sylvilagus palustris	Marsh rabbit	219	84	98
69	Cx. cedecei	2017-09-05	9	5	2017	Fakahatchee	F_G9	RT	Rattus rattus	Rat	214	89	97
70	Cx. cedecei	2017-09-05	9	5	2017	Fakahatchee	F_G9	RT	Rana grylio	Pig frog	211	87	97
71	Cx. cedecei	2017-09-05	9	5	2017	Fakahatchee	F_G9	RT	Rattus rattus	Rat	217	88	96
72	Cx. cedecei	2017-09-05	9	5	2017	Fakahatchee	F_G9	RT	Sylvilagus palustris	Marsh rabbit	215	93	97
73	Cx. cedecei	2017-09-05	9	5	2017	Fakahatchee	F_G9	RT	Sylvilagus palustris	Marsh rabbit	216	90	98
74	Cx. cedecei	2017-09-05	9	5	2017	Fakahatchee	F_G9	RT	Sylvilagus palustris	Marsh rabbit	216	90	97
75	Cx. cedecei	2017-09-05	9	5	2017	Fakahatchee	F_G9	RT	Sylvilagus palustris	Marsh rabbit	218	88	98
76	Cx. cedecei	2017-09-05	9	5	2017	Fakahatchee	F_G9	RT	Sylvilagus palustris	Marsh rabbit	220	89	98
77	Cx. cedecei	2017-09-05	9	5	2017	Fakahatchee	F_G9	RT	Rattus rattus	Rat	217	88	97
78	Cx. cedecei	2017-09-05	9	5	2017	Fakahatchee	F_G9	RT	Sylvilagus palustris	Marsh rabbit	217	90	98
79	Cx. cedecei	2017-09-05	9	5	2017	Fakahatchee	F_G9	RT	Rattus rattus	Rat	217	82	100
80	Cx. cedecei	2017-09-26	9	26	2017	Panther	P_H3	RT	No amplification	No amplification
81	Cx. cedecei	2017-09-26	9	26	2017	Panther	P_H3	RT	Sigmodon hispidus	Hispid cotton rat	218	89	98
82	Cx. cedecei	2017-09-26	9	26	2017	Panther	P_H2	RT	Sylvilagus palustris	Marsh rabbit	215	87	99
83	Cx. cedecei	2017-09-26	9	26	2017	Panther	P_H2	RT	No amplification	No amplification
84	Cx. cedecei	2017-09-26	9	26	2017	Panther	P_H2	RT	Odocoileus virginianus	White-tailed deer	216	89	99
85	Cx. cedecei	2017-09-26	9	26	2017	Panther	P_WC	RT	Odocoileus virginianus	White-tailed deer	218	85	99
86	Cx. cedecei	2017-09-26	9	26	2017	Panther	P_WC	RT	Odocoileus virginianus	White-tailed deer	213	91	98
87	Cx. cedecei	2017-09-26	9	26	2017	Panther	P_WC	RT	Odocoileus virginianus	White-tailed deer	217	91	96
88	Cx. cedecei	2017-09-26	9	26	2017	Panther	P_WC	RT	Odocoileus virginianus	White-tailed deer	185	100	100
89	Cx. cedecei	2017-09-26	9	26	2017	Panther	P_WC	RT	Sigmodon hispidus	Hispid cotton rat	189	100	98
90	Cx. cedecei	2017-09-26	9	26	2017	Panther	P_WC	RT	Sylvilagus palustris	Marsh rabbit	188	100	98
91	Cx. cedecei	2017-09-26	9	26	2017	Panther	P_WC	RT	Odocoileus virginianus	White-tailed deer	222	87	99
92	Cx. cedecei	2017-09-26	9	26	2017	Panther	P_WC	RT	Peromyscus gossypinus	Cotton mouse	216	89	98
93	Cx. cedecei	2017-09-26	9	26	2017	Panther	P_WC	RT	No amplification	No amplification
94	Cx. cedecei	2017-09-26	9	26	2017	Panther	P_WC	RT	Odocoileus virginianus	White-tailed deer	212	92	98
95	Cx. cedecei	2017-09-26	9	26	2017	Panther	P_WC	RT	Odocoileus virginianus	White-tailed deer	217	89	97
96	Cx. cedecei	2017-09-26	9	26	2017	Panther	P_WC	RT	Odocoileus virginianus	White-tailed deer	218	88	99
97	Cx. cedecei	2017-09-26	9	26	2017	Panther	P_WC	RT	Odocoileus virginianus	White-tailed deer	189	98	98
98	Cx. cedecei	2017-09-26	9	26	2017	Panther	P_WC	RT	Odocoileus virginianus	White-tailed deer	183	100	100
99	Cx. cedecei	2017-09-26	9	26	2017	Panther	P_WC	RT	Odocoileus virginianus	White-tailed deer	191	100	98
100	Cx. cedecei	2017-09-26	9	26	2017	Panther	P_WC	RT	Odocoileus virginianus	White-tailed deer	193	100	98
101	Cx. cedecei	2017-09-26	9	26	2017	Panther	P_WC	RT	Sigmodon hispidus	Hispid cotton rat	215	91	98
102	Cx. cedecei	2017-09-26	9	26	2017	Panther	P_WC	RT	Peromyscus gossypinus	Cotton mouse	215	90	97
103	Cx. cedecei	2017-09-26	9	26	2017	Panther	P_WC	RT	Ursus americanus	American black bear	217	86	98
104	Cx. cedecei	2017-09-26	9	26	2017	Panther	P_WC	RT	Sigmodon hispidus	Hispid cotton rat	218	90	96
105	Cx. cedecei	2017-09-06	9	6	2017	Big Cypress	BC_TS	RT	Sigmodon hispidus	Hispid cotton rat	197	99	98
106	Cx. cedecei	2017-09-06	9	6	2017	Big Cypress	BC_ML1	RT	Sigmodon hispidus	Hispid cotton rat	162	100	98
107	Cx. cedecei	2017-09-06	9	6	2017	Big Cypress	BC_ML1	RT	No amplification	No amplification
108	Cx. cedecei	2017-09-06	9	6	2017	Big Cypress	BC_ML1	RT	Sigmodon hispidus	Hispid cotton rat	166	98	98
109	Cx. cedecei	2017-09-06	9	6	2017	Big Cypress	BC_ML1	RT	No amplification	No amplification
110	Cx. cedecei	2017-09-06	9	6	2017	Big Cypress	BC_PC	RT	Sigmodon hispidus	Hispid cotton rat	194	99	98
111	Cx. cedecei	2017-09-06	9	6	2017	Big Cypress	BC_PC	RT	No amplification	No amplification
112	Cx. cedecei	2017-09-06	9	6	2017	Fakahatchee	F_G7	RT	Odocoileus virginianus	White-tailed deer	217	89	97
113	Cx. cedecei	2017-09-06	9	6	2017	Fakahatchee	F_G7	RT	Odocoileus virginianus	White-tailed deer	217	91	97
114	Cx. cedecei	2017-09-06	9	6	2017	Fakahatchee	F_G7	RT	Odocoileus virginianus	White-tailed deer	217	89	98
115	Cx. cedecei	2017-09-06	9	6	2017	Fakahatchee	F_G7	RT	Odocoileus virginianus	White-tailed deer	220	90	96
116	Cx. cedecei	2017-09-06	9	6	2017	Fakahatchee	F_G7	RT	Odocoileus virginianus	White-tailed deer	194	99	97
117	Cx. cedecei	2017-09-06	9	6	2017	Fakahatchee	F_G7	RT	Procyon lotor	Raccoon	193	99	99
118	Cx. cedecei	2017-09-06	9	6	2017	Fakahatchee	F_G7	RT	Odocoileus virginianus	White-tailed deer	218	88	98
119	Cx. cedecei	2017-09-06	9	6	2017	Fakahatchee	F_G7	RT	Peromyscus gossypinus	Cotton mouse	193	99	97
120	Cx. cedecei	2017-09-06	9	6	2017	Fakahatchee	F_G8	RT	Peromyscus gossypinus	Cotton mouse	193	98	97
121	Cx. cedecei	2017-09-06	9	6	2017	Fakahatchee	F_G8	RT	Sigmodon hispidus	Hispid cotton rat	215	91	98
122	Cx. cedecei	2017-09-06	9	6	2017	Fakahatchee	F_G8	RT	No amplification	No amplification
123	Cx. cedecei	2017-09-06	9	6	2017	Fakahatchee	F_G8	RT	Sigmodon hispidus	Hispid cotton rat	217	89	98
124	Cx. cedecei	2017-09-06	9	6	2017	Fakahatchee	F_G8	RT	Peromyscus gossypinus	Cotton mouse	188	99	98
125	Cx. cedecei	2017-09-06	9	6	2017	Fakahatchee	F_G8	RT	Sigmodon hispidus	Hispid cotton rat	214	92	98
126	Cx. cedecei	2017-09-06	9	6	2017	Fakahatchee	F_G8	RT	Peromyscus gossypinus	Cotton mouse	214	90	98
127	Cx. cedecei	2017-09-06	9	6	2017	Fakahatchee	F_G8	RT	Mus musculus	House mouse	196	99	95
128	Cx. cedecei	2017-09-06	9	6	2017	Fakahatchee	F_G8	RT	Homo sapiens	Human	225	85	98
129	Cx. cedecei	2017-09-06	9	6	2017	Fakahatchee	F_G8	RT	Mus musculus	House mouse	219	89	95
130	Cx. cedecei	2017-09-06	9	6	2017	Fakahatchee	F_G8	RT	No amplification	No amplification
131	Cx. cedecei	2017-09-06	9	6	2017	Fakahatchee	F_G8	RT	Didelphis virginiana	Virginia opossum	221	88	96
132	Cx. cedecei	2017-09-06	9	6	2017	Fakahatchee	F_G8	RT	Homo sapiens	Human	134	100	100
133	Cx. cedecei	2017-09-06	9	6	2017	Fakahatchee	F_G8	RT	Sigmodon hispidus	Hispid cotton rat	214	86	98
134	Cx. cedecei	2017-09-06	9	6	2017	Fakahatchee	F_G8	RT	Sylvilagus palustris	Marsh rabbit	219	88	97
135	Cx. cedecei	2017-09-06	9	6	2017	Fakahatchee	F_G8	RT	Sylvilagus palustris	Marsh rabbit	219	87	98
136	Cx. cedecei	2017-09-06	9	6	2017	Fakahatchee	F_G8	RT	Peromyscus gossypinus	Cotton mouse	187	99	97
137	Cx. cedecei	2017-09-06	9	6	2017	Fakahatchee	F_G8	RT	Peromyscus gossypinus	Cotton mouse	217	89	96
138	Cx. cedecei	2017-09-06	9	6	2017	Fakahatchee	F_G8	RT	Sigmodon hispidus	Hispid cotton rat	215	89	98
139	Cx. cedecei	2017-09-06	9	6	2017	Fakahatchee	F_G8	RT	Peromyscus gossypinus	Cotton mouse	216	88	97
140	Cx. cedecei	2017-09-06	9	6	2017	Fakahatchee	F_G8	RT	Sigmodon hispidus	Hispid cotton rat	216	88	98
141	Cx. cedecei	2017-09-06	9	6	2017	Fakahatchee	F_G8	RT	Sigmodon hispidus	Hispid cotton rat	217	90	98
142	Cx. cedecei	2017-09-06	9	6	2017	Fakahatchee	F_G8	RT	No amplification	No amplification
143	Cx. cedecei	2017-09-06	9	6	2017	Fakahatchee	F_G8	RT	Peromyscus gossypinus	Cotton mouse	216	88	98
144	Cx. cedecei	2017-09-06	9	6	2017	Fakahatchee	F_G8	RT	Homo sapiens	Human	220	89	99
145	Cx. cedecei	2017-09-06	9	6	2017	Fakahatchee	F_G8	RT	Sylvilagus palustris	Marsh rabbit	218	88	98
146	Cx. cedecei	2017-09-06	9	6	2017	Fakahatchee	F_G8	RT	Sylvilagus palustris	Marsh rabbit	220	89	98
147	Cx. cedecei	2017-09-06	9	6	2017	Fakahatchee	F_G8	RT	Didelphis virginiana	Virginia opossum	222	87	99
148	Cx. cedecei	2017-09-06	9	6	2017	Fakahatchee	F_G8	RT	Didelphis virginiana	Virginia opossum	222	84	96
149	Cx. cedecei	2017-09-06	9	6	2017	Fakahatchee	F_G8	RT	Peromyscus gossypinus	Cotton mouse	167	95
150	Cx. cedecei	2017-09-06	9	6	2017	Fakahatchee	F_G8	RT	Didelphis virginiana	Virginia opossum	215	91	98
151	Cx. cedecei	2017-09-06	9	6	2017	Fakahatchee	F_G8	RT	Sylvilagus palustris	Marsh rabbit	217	88	98
152	Cx. cedecei	2017-09-06	9	6	2017	Fakahatchee	F_G8	RT	Sciurus carolinensis	Eastern gray squirrel	195	98	99
153	Cx. cedecei	2017-09-06	9	6	2017	Fakahatchee	F_G8	RT	Didelphis virginiana	Virginia opossum	217	90	97
154	Cx. cedecei	2017-09-06	9	6	2017	Fakahatchee	F_G8	RT	Peromyscus gossypinus	Cotton mouse	218	86	99
155	Cx. cedecei	2017-09-06	9	6	2017	Fakahatchee	F_G8	RT	Sigmodon hispidus	Hispid cotton rat	217	90	98
156	Cx. cedecei	2017-09-06	9	6	2017	Fakahatchee	F_G8	RT	Peromyscus gossypinus	Cotton mouse	213	88	98
157	Cx. cedecei	2017-09-06	9	6	2017	Fakahatchee	F_G8	RT	Rattus rattus	Rat	214	89	99
158	Cx. cedecei	2017-09-06	9	6	2017	Fakahatchee	F_G9	RT	Sciurus carolinensis	Eastern gray squirrel	218	88	97
159	Cx. cedecei	2017-09-06	9	6	2017	Fakahatchee	F_G9	RT	Sylvilagus palustris	Marsh rabbit	218	90	98
160	Cx. cedecei	2017-09-06	9	6	2017	Fakahatchee	F_G9	RT	Sylvilagus palustris	Marsh rabbit	221	88	98
161	Cx. cedecei	2017-09-06	9	6	2017	Fakahatchee	F_G9	RT	Rattus rattus	Rat	210	89	99
162	Cx. cedecei	2017-09-06	9	6	2017	Fakahatchee	F_G9	RT	Sylvilagus palustris	Marsh rabbit	218	91	98
163	Cx. cedecei	2017-09-06	9	6	2017	Fakahatchee	F_G9	RT	Peromyscus gossypinus	Cotton mouse	217	88	98
164	Cx. cedecei	2017-09-06	9	6	2017	Fakahatchee	F_G9	RT	Sylvilagus palustris	Marsh rabbit	215	89	98
165	Cx. cedecei	2017-09-06	9	6	2017	Fakahatchee	F_G9	RT	Sylvilagus palustris	Marsh rabbit	218	90	97
166	Cx. cedecei	2017-09-06	9	6	2017	Fakahatchee	F_G9	RT	Sylvilagus palustris	Marsh rabbit	219	89	99
167	Cx. cedecei	2017-09-06	9	6	2017	Fakahatchee	F_G9	RT	Rattus rattus	Rat	213	87	99
168	Cx. cedecei	2017-09-06	9	6	2017	Fakahatchee	F_G9	RT	Sylvilagus palustris	Marsh rabbit	217	88	98
169	Cx. cedecei	2017-09-06	9	6	2017	Fakahatchee	F_G9	RT	Peromyscus gossypinus	Cotton mouse	175	98	99
170	Cx. cedecei	2017-09-06	9	6	2017	Fakahatchee	F_G9	RT	Sylvilagus palustris	Marsh rabbit	208	94	98
171	Cx. cedecei	2017-09-06	9	6	2017	Fakahatchee	F_G9	RT	Sylvilagus palustris	Marsh rabbit	219	90	98
172	Cx. cedecei	2017-09-06	9	6	2017	Fakahatchee	F_G9	RT	Peromyscus gossypinus	Cotton mouse	215	86	98
173	Cx. cedecei	2017-09-06	9	6	2017	Fakahatchee	F_G9	RT	Peromyscus gossypinus	Cotton mouse	215	89	97
174	Cx. cedecei	2017-09-06	9	6	2017	Fakahatchee	F_G9	RT	Sylvilagus palustris	Marsh rabbit	214	89	98
175	Cx. cedecei	2017-09-06	9	6	2017	Fakahatchee	F_G9	RT	Sylvilagus palustris	Marsh rabbit	215	89	98
176	Cx. cedecei	2017-09-06	9	6	2017	Fakahatchee	F_G9	RT	Neovision vison	American mink	157	100	99
177	Cx. cedecei	2017-09-06	9	6	2017	Fakahatchee	F_G9	RT	Sylvilagus palustris	Marsh rabbit	178	77	98
178	Cx. cedecei	2017-09-06	9	6	2017	Fakahatchee	F_G9	RT	Sylvilagus palustris	Marsh rabbit	194	98	99
179	Cx. cedecei	2017-09-06	9	6	2017	Fakahatchee	F_G9	RT	Odocoileus virginianus	Virginia opossum	189	98	98
180	Cx. cedecei	2017-09-06	9	6	2017	Fakahatchee	F_G9	RT	Rattus rattus	Rat	170	100	99
181	Cx. cedecei	2017-09-26	9	26	2017	Panther	P_H2	LT	Sigmodon hispidus	Hispid cotton rat	194	98	98
182	Cx. cedecei	2017-09-26	9	26	2017	Panther	P_H2	LT	Homo sapiens	Human	190	98	99
183	Cx. cedecei	2017-09-26	9	26	2017	Panther	P_H2	LT	Peromyscus gossypinus	Cotton mouse	186	100	99
184	Cx. cedecei	2017-09-26	9	26	2017	Panther	P_H2	LT	Peromyscus gossypinus	Cotton mouse	170	100	98
185	Cx. cedecei	2017-09-26	9	26	2017	Panther	P_H2	LT	Sigmodon hispidus	Hispid cotton rat	189	98	99
186	Cx. cedecei	2017-09-26	9	26	2017	Panther	P_H2	LT	Sylvilagus palustris	Marsh rabbit	183	100	99
187	Cx. cedecei	2017-09-26	9	26	2017	Panther	P_H3	LT	Peromyscus gossypinus	Cotton mouse	193	99	99
188	Cx. cedecei	2017-09-26	9	26	2017	Panther	P_H3	LT	Peromyscus gossypinus	Cotton mouse	201	95	98
189	Cx. cedecei	2017-09-26	9	26	2017	Panther	P_H3	LT	Homo sapiens	Human	165	100	100
190	Cx. cedecei	2017-09-26	9	26	2017	Panther	P_H3	LT	Sigmodon hispidus	Hispid cotton rat	186	100	99
191	Cx. cedecei	2017-09-26	9	26	2017	Panther	P_H3	LT	No amplification	No amplification
192	Cx. cedecei	2017-09-26	9	26	2017	Panther	P_H3	LT	Sigmodon hispidus	Hispid cotton rat	187	100	99
193	Cx. cedecei	2017-09-26	9	26	2017	Panther	P_H3	LT	Peromyscus gossypinus	Cotton mouse	183	100	99
194	Cx. cedecei	2017-09-26	9	26	2017	Panther	P_H3	LT	Sigmodon hispidus	Hispid cotton rat	186	100	99
195	Cx. cedecei	2017-09-26	9	26	2017	Panther	P_H3	LT	Peromyscus gossypinus	Cotton mouse	194	98	99
196	Cx. cedecei	2017-09-26	9	26	2017	Panther	P_H3	LT	Peromyscus gossypinus	Cotton mouse	174	99	99
197	Cx. cedecei	2017-10-10	10	10	2017	Big Cypress	BC_PC	RT	Sigmodon hispidus	Hispid cotton rat	218	93	99
198	Cx. cedecei	2017-10-10	10	10	2017	Panther	P_H2	RT	Peromyscus gossypinus	Cotton mouse	134	99	99
199	Cx. cedecei	2017-10-10	10	10	2017	Panther	P_H2	RT	Sylvilagus palustris	Marsh rabbit	219	85	98
200	Cx. cedecei	2017-10-10	10	10	2017	Panther	P_H2	RT	Sigmodon hispidus	Hispid cotton rat	217	90	99
201	Cx. cedecei	2017-10-11	10	11	2017	Big Cypress	BC_PC	RT	Sigmodon hispidus	Hispid cotton rat	218	90	97
202	Cx. cedecei	2017-10-11	10	11	2017	Big Cypress	BC_PC	RT	Peromyscus gossypinus	Cotton mouse	217	88	98
203	Cx. cedecei	2017-10-11	10	11	2017	Big Cypress	BC_PC	RT	Sigmodon hispidus	Hispid cotton rat	219	92	97
204	Cx. cedecei	2017-10-11	10	11	2017	Panther	P_H2	RT	Sigmodon hispidus	Hispid cotton rat	220	88	98
205	Cx. cedecei	2017-10-11	10	11	2017	Panther	P_H2	RT	Sigmodon hispidus	Hispid cotton rat	215	92	98
206	Cx. cedecei	2017-10-11	10	11	2017	Panther	P_HT	RT	Sigmodon hispidus	Hispid cotton rat	216	86	99
207	Cx. cedecei	2017-10-12	10	12	2017	Big Cypress	BC_PC	RT	Sigmodon hispidus	Hispid cotton rat	215	91	99
208	Cx. cedecei	2017-10-12	10	12	2017	Panther	P_HT	RT	Sigmodon hispidus	Hispid cotton rat	217	89	99
209	Cx. cedecei	2017-10-12	10	12	2017	Panther	P_H2	RT	Sigmodon hispidus	Hispid cotton rat	213	93	99
210	Cx. cedecei	2017-10-12	10	12	2017	Panther	P_H2	RT	Peromyscus gossypinus	Cotton mouse	212	91	98
211	Cx. cedecei	2017-10-12	10	12	2017	Panther	P_H2	RT	No amplification	No amplification
212	Cx. cedecei	2017-10-12	10	12	2017	Panther	P_H2	RT	Procyon lotor	Raccoon	129	99	97
213	Cx. cedecei	2017-10-12	10	12	2017	Panther	P_H2	RT	No amplification	No amplification
214	Cx. cedecei	2017-10-12	10	12	2017	Panther	P_H2	RT	Peromyscus gossypinus	Cotton mouse	215	89	99
215	Cx. cedecei	2017-10-12	10	12	2017	Panther	P_H2	RT	Peromyscus gossypinus	Cotton mouse	213	90	98
216	Cx. cedecei	2017-10-12	10	12	2017	Panther	P_H3	RT	Sigmodon hispidus	Hispid cotton rat	219	89	99
217	Cx. cedecei	2017-10-12	10	12	2017	Panther	P_H3	RT	Sigmodon hispidus	Hispid cotton rat	80	41	100
218	Cx. cedecei	2017-10-12	10	12	2017	Panther	P_H3	RT	No amplification	No amplification
219	Cx. cedecei	2017-10-13	10	13	2017	Big Cypress	BC_PC	RT	No amplification	No amplification
220	Cx. cedecei	2017-10-13	10	13	2017	Big Cypress	BC_PC	RT	Ursus americanus	American black bear	214	87	100
221	Cx. cedecei	2017-10-13	10	13	2017	Big Cypress	BC_PC	RT	Rattus rattus	Rat	213	92	99
222	Cx. cedecei	2017-10-13	10	13	2017	Big Cypress	BC_PC	RT	Sigmodon hispidus	Hispid cotton rat	219	84	96
223	Cx. cedecei	2017-10-13	10	13	2017	Big Cypress	BC_PC	RT	Peromyscus gossypinus	Cotton mouse	218	85	99
224	Cx. cedecei	2017-10-13	10	13	2017	Big Cypress	BC_ML2	RT	Peromyscus gossypinus	Cotton mouse	215	89	99
225	Cx. cedecei	2017-10-13	10	13	2017	Big Cypress	BC_TS	RT	Sigmodon hispidus	Hispid cotton rat	216	92	98
226	Cx. cedecei	2017-10-13	10	13	2017	Panther	P_H3	RT	Sigmodon hispidus	Hispid cotton rat	214	92	99
227	Cx. cedecei	2017-10-13	10	13	2017	Panther	P_H3	RT	Peromyscus gossypinus	Cotton mouse	216	87	99
228	Cx. cedecei	2017-10-13	10	13	2017	Panther	P_WC	RT	Peromyscus gossypinus	Cotton mouse	215	90	99
229	Cx. cedecei	2017-10-13	10	13	2017	Panther	P_WC	RT	Sigmodon hispidus	Hispid cotton rat	215	90	99
230	Cx. cedecei	2017-10-13	10	13	2017	Panther	P_HT	RT	Sylvilagus palustris	Marsh rabbit	212	92	99
231	Cx. cedecei	2017-10-13	10	13	2017	Panther	P_HT	RT	Sylvilagus palustris	Marsh rabbit	216	90	98
232	Cx. cedecei	2017-10-13	10	13	2017	Panther	P_HT	RT	Sylvilagus palustris	Marsh rabbit	213	92	98
233	Cx. cedecei	2017-10-13	10	13	2017	Panther	P_HT	RT	Ursus americanus	American black bear	213	87	99
234	Cx. cedecei	2017-09-05	9	5	2017	Big Cypress	BC_PC	LT	Sylvilagus palustris	Marsh rabbit	213	92	97
235	Cx. cedecei	2017-10-13	10	13	2017	Big Cypress	BC_PC	LT	Sigmodon hispidus	Hispid cotton rat	214	92	99
236	Cx. cedecei	2017-10-25	10	25	2017	Fakahatchee	F_G9	RT	Sylvilagus palustris	Marsh rabbit	199	98	99
237	Cx. cedecei	2017-10-25	10	25	2017	Fakahatchee	F_G9	RT	Peromyscus gossypinus	Cotton mouse	192	99	98
238	Cx. cedecei	2017-10-25	10	25	2017	Fakahatchee	F_G9	RT	Sylvilagus palustris	Marsh rabbit	188	99	99
239	Cx. cedecei	2017-10-25	10	25	2017	Fakahatchee	F_G9	RT	Peromyscus gossypinus	Cotton mouse	214	91	98
240	Cx. cedecei	2017-10-25	10	25	2017	Fakahatchee	F_G9	RT	Peromyscus gossypinus	Cotton mouse	188	99	99
241	Cx. cedecei	2017-10-25	10	25	2017	Fakahatchee	F_G8	RT	Odocoileus virginianus	White-tailed deer	197	98	99
242	Cx. cedecei	2017-10-25	10	25	2017	Fakahatchee	F_G8	RT	Rattus rattus	Rat	189	100	99
243	Cx. cedecei	2017-10-25	10	25	2017	Fakahatchee	F_G8	RT	No amplification	No amplification
244	Cx. cedecei	2017-10-25	10	25	2017	Fakahatchee	F_G8	RT	No amplification	No amplification
245	Cx. cedecei	2017-10-25	10	25	2017	Fakahatchee	F_G8	RT	Peromyscus gossypinus	Cotton mouse	217	88	99
246	Cx. cedecei	2017-10-25	10	25	2017	Fakahatchee	F_G8	RT	Peromyscus gossypinus	Cotton mouse	213	90	99
247	Cx. cedecei	2017-10-25	10	25	2017	Fakahatchee	F_G8	RT	No amplification	No amplification
248	Cx. cedecei	2017-10-25	10	25	2017	Fakahatchee	F_G8	RT	No amplification	No amplification
249	Cx. cedecei	2017-10-25	10	25	2017	Fakahatchee	F_G7	RT	No amplification	No amplification
250	Cx. cedecei	2017-10-25	10	25	2017	Big Cypress	BC_PC	RT	Sigmodon hispidus	Hispid cotton rat	216	89	99
251	Cx. cedecei	2017-10-25	10	25	2017	Big Cypress	BC_TS	RT	No amplification	No amplification
252	Cx. cedecei	2017-10-25	10	25	2017	Big Cypress	BC_TS	RT	Rattus rattus	Rat	217	87	100
253	Cx. cedecei	2017-10-25	10	25	2017	Big Cypress	BC_TS	RT	No amplification	No amplification
254	Cx. cedecei	2017-10-26	10	26	2017	Big Cypress	BC_TS	RT	No amplification	No amplification
255	Cx. cedecei	2017-10-26	10	26	2017	Panther	P_H2	RT	No amplification	No amplification
256	Cx. cedecei	2017-10-26	10	26	2017	Fakahatchee	F_G8	RT	Rattus rattus	Rat	218	88	99
257	Cx. cedecei	2017-10-26	10	26	2017	Fakahatchee	F_G8	RT	Homo sapiens	Human	133	98	97
258	Cx. cedecei	2017-10-26	10	26	2017	Fakahatchee	F_G8	RT	No amplification	No amplification
259	Cx. cedecei	2017-10-27	10	27	2017	Big Cypress	BC_TS	RT	No amplification	No amplification
260	Cx. cedecei	2017-10-27	10	27	2017	Big Cypress	BC_TS	RT	Sigmodon hispidus	Hispid cotton rat	211	93	98
261	Cx. cedecei	2017-10-27	10	27	2017	Fakahatchee	F_G9	RT	Sylvilagus palustris	Marsh rabbit	214	91	99
262	Cx. cedecei	2017-10-28	10	28	2017	Panther	P_H3	RT	No amplification	No amplification
263	Cx. cedecei	2017-10-28	10	28	2017	Panther	P_H2	RT	No amplification	No amplification
264	Cx. cedecei	2017-10-28	10	28	2017	Panther	P_H2	RT	No amplification	No amplification
265	Cx. cedecei	2017-10-28	10	28	2017	Panther	P_H2	RT	Peromyscus gossypinus	Cotton mouse	214	90	99
266	Cx. cedecei	2017-10-28	10	28	2017	Panther	P_H2	RT	Peromyscus gossypinus	Cotton mouse	214	90	99
267	Cx. cedecei	2017-10-28	10	28	2017	Panther	P_H2	RT	No amplification	No amplification
268	Cx. cedecei	2017-10-28	10	28	2017	Panther	P_H2	RT	No amplification	No amplification
269	Cx. cedecei	2017-10-28	10	28	2017	Panther	P_H2	RT	Sigmodon hispidus	Hispid cotton rat	214	91	98
270	Cx. cedecei	2017-10-28	10	28	2017	Panther	P_WC	RT	Peromyscus gossypinus	Cotton mouse	216	84	99
271	Cx. cedecei	2017-10-28	10	28	2017	Panther	P_WC	RT	Sylvilagus palustris	Marsh rabbit	210	93	98
272	Cx. cedecei	2017-10-28	10	28	2017	Panther	P_WC	RT	No amplification	No amplification
273	Cx. cedecei	2017-10-28	10	28	2017	Panther	P_HT	RT	Sylvilagus palustris	Marsh rabbit	216	89	99
274	Cx. cedecei	2017-10-28	10	28	2017	Panther	P_HT	RT	No amplification	No amplification
275	Cx. cedecei	2017-10-28	10	28	2017	Panther	P_HT	RT	Sylvilagus palustris	Marsh rabbit	210	90	99
276	Cx. cedecei	2017-10-28	10	28	2017	Panther	P_HT	RT	Peromyscus gossypinus	Cotton mouse	215	89	98
277	Cx. cedecei	2017-10-28	10	28	2017	Panther	P_HT	RT	Sylvilagus palustris	Marsh rabbit	215	91	99
278	Cx. cedecei	2017-10-28	10	28	2017	Fakahatchee	F_G9	RT	Rattus rattus	Rat	213	89	99
279	Cx. cedecei	2017-10-28	10	28	2017	Fakahatchee	F_G9	RT	No amplification	No amplification
280	Cx. cedecei	2017-10-28	10	28	2017	Fakahatchee	F_G9	RT	Rattus rattus	Rat	212	91	99
281	Cx. cedecei	2017-10-28	10	28	2017	Fakahatchee	F_G9	RT	Didelphis virginiana	Virginia opossum	139	100	96
282	Cx. cedecei	2017-10-28	10	28	2017	Fakahatchee	F_G9	RT	Peromyscus gossypinus	Cotton mouse	215	89	99
283	Cx. cedecei	2017-10-28	10	28	2017	Fakahatchee	F_G9	RT	No amplification	No amplification
284	Cx. cedecei	2017-10-28	10	28	2017	Fakahatchee	F_G9	RT	Didelphis virginiana	Virginia opossum	213	92	99
285	Cx. cedecei	2017-10-28	10	28	2017	Fakahatchee	F_G9	RT	Peromyscus gossypinus	Cotton mouse	213	87	99
286	Cx. cedecei	2017-10-28	10	28	2017	Fakahatchee	F_G9	RT	Sciurus carolinensis	Eastern gray squirrel	216	86	100
287	Cx. cedecei	2017-10-28	10	28	2017	Fakahatchee	F_G9	RT	Sylvilagus palustris	Marsh rabbit	218	89	98
288	Cx. cedecei	2017-10-28	10	28	2017	Fakahatchee	F_G9	RT	No amplification	No amplification
289	Cx. cedecei	2017-10-28	10	28	2017	Fakahatchee	F_G9	RT	Rattus rattus	Rat	215	90	100
290	Cx. cedecei	2017-10-28	10	28	2017	Fakahatchee	F_G9	RT	Didelphis virginiana	Virginia opossum	211	94	100
291	Cx. cedecei	2017-10-28	10	28	2017	Fakahatchee	F_G9	RT	No amplification	No amplification
292	Cx. cedecei	2017-10-28	10	28	2017	Fakahatchee	F_G9	RT	No amplification	No amplification
293	Cx. cedecei	2017-10-28	10	28	2017	Fakahatchee	F_G9	RT	Peromyscus gossypinus	Cotton mouse	216	89	99
294	Cx. cedecei	2017-10-28	10	28	2017	Fakahatchee	F_G9	RT	Puma concolor	Florida panther	222	87	100
295	Cx. cedecei	2017-10-28	10	28	2017	Fakahatchee	F_G8	RT	No amplification	No amplification
296	Cx. cedecei	2017-10-28	10	28	2017	Fakahatchee	F_G8	RT	No amplification	No amplification
297	Cx. cedecei	2017-10-28	10	28	2017	Fakahatchee	F_G8	RT	Rattus rattus	Rat	113	99	99
298	Cx. cedecei	2017-10-28	10	28	2017	Fakahatchee	F_G8	RT	Peromyscus gossypinus	Cotton mouse	219	85	99
299	Cx. cedecei	2017-10-28	10	28	2017	Fakahatchee	F_G8	RT	No amplification	No amplification
300	Cx. cedecei	2017-10-28	10	28	2017	Fakahatchee	F_G8	RT	Rattus rattus	Rat	208	89	99
301	Cx. cedecei	2017-10-28	10	28	2017	Fakahatchee	F_G8	RT	Mus musculus	House mouse	220	87	97
302	Cx. cedecei	2017-10-28	10	28	2017	Fakahatchee	F_G8	RT	Rattus rattus	Rat	213	90	99
303	Cx. cedecei	2017-10-28	10	28	2017	Fakahatchee	F_G8	RT	No amplification	No amplification
304	Cx. cedecei	2017-10-28	10	28	2017	Fakahatchee	F_G8	RT	No amplification	No amplification
305	Cx. cedecei	2017-10-28	10	28	2017	Fakahatchee	F_G8	RT	No amplification	No amplification
306	Cx. cedecei	2017-10-28	10	28	2017	Fakahatchee	F_G8	RT	Mus musculus	House mouse	213	91	96
307	Cx. cedecei	2017-10-28	10	28	2017	Fakahatchee	F_G8	RT	Peromyscus gossypinus	Cotton mouse	218	88	98
308	Cx. cedecei	2017-10-28	10	28	2017	Fakahatchee	F_G8	RT	Rattus rattus	Rat	217	86	99
309	Cx. cedecei	2017-10-28	10	28	2017	Fakahatchee	F_G8	RT	Rattus rattus	Rat	219	87	99
310	Cx. cedecei	2017-10-28	10	28	2017	Fakahatchee	F_G8	RT	Rattus rattus	Rat	219	88	97
311	Cx. cedecei	2017-10-28	10	28	2017	Fakahatchee	F_G8	RT	Peromyscus gossypinus	Cotton mouse	220	87	99
312	Cx. cedecei	2017-10-28	10	28	2017	Fakahatchee	F_G8	RT	Peromyscus gossypinus	Cotton mouse	218	88	99
313	Cx. cedecei	2017-10-28	10	28	2017	Fakahatchee	F_G8	RT	Peromyscus gossypinus	Cotton mouse	213	87	99
314	Cx. cedecei	2017-10-28	10	28	2017	Fakahatchee	F_G8	RT	Peromyscus gossypinus	Cotton mouse	210	92	98
315	Cx. cedecei	2017-10-28	10	28	2017	Fakahatchee	F_G7	RT	Sylvilagus palustris	Marsh rabbit	215	86	99
316	Cx. cedecei	2017-10-28	10	28	2017	Fakahatchee	F_G7	RT	Sylvilagus palustris	Marsh rabbit	214	92	98
317	Cx. cedecei	2017-10-28	10	28	2017	Fakahatchee	F_G7	RT	Rattus rattus	Rat	215	88	99
318	Cx. cedecei	2017-10-28	10	28	2017	Fakahatchee	F_G7	RT	Sylvilagus palustris	Marsh rabbit	216	91	98
319	Cx. cedecei	2017-10-28	10	28	2017	Fakahatchee	F_G7	RT	Sylvilagus palustris	Marsh rabbit	219	84	99
320	Cx. cedecei	2017-10-28	10	28	2017	Fakahatchee	F_G7	RT	Sylvilagus palustris	Marsh rabbit	216	90	98
321	Cx. cedecei	2017-10-28	10	28	2017	Fakahatchee	F_G2	RT	Sigmodon hispidus	Hispid cotton rat	220	87	98
322	Cx. cedecei	2017-10-28	10	28	2017	Fakahatchee	F_G2	RT	Sigmodon hispidus	Hispid cotton rat	150	94	99
323	Cx. cedecei	2017-10-28	10	28	2017	Fakahatchee	F_G2	RT	Sigmodon hispidus	Hispid cotton rat	219	89	98
324	Cx. cedecei	2017-10-13	10	13	2017	Big Cypress	BC_PC	LT	Rattus rattus	Rat	217	88	99
325	Cx. cedecei	2017-10-13	10	13	2017	Big Cypress	BC_PC	LT	Sigmodon hispidus	Hispid cotton rat	220	87	99
326	Cx. cedecei	2017-10-13	10	13	2017	Big Cypress	BC_PC	LT	Peromyscus gossypinus	Cotton mouse	220	88	97
327	Cx. cedecei	2017-10-13	10	13	2017	Big Cypress	BC_PC	LT	Peromyscus gossypinus	Cotton mouse	187	99	99
328	Cx. cedecei	2017-09-06	9	6	2017	Fakahatchee		LT	Rattus rattus	Rat	215	86	99
329	Cx. cedecei	2017-09-06	9	6	2017	Fakahatchee		LT	Peromyscus gossypinus	Cotton mouse	213	86	98
330	Cx. cedecei	2017-09-06	9	6	2017	Fakahatchee		LT	Peromyscus gossypinus	Cotton mouse	214	86	99
331	Cx. cedecei	2017-09-06	9	6	2017	Fakahatchee		LT	Peromyscus gossypinus	Cotton mouse	214	87	99
332	Cx. cedecei	2017-09-06	9	6	2017	Fakahatchee		LT	Didelphis virginiana	Virginia opossum	216	86	99
333	Cx. cedecei	2017-09-06	9	6	2017	Fakahatchee		LT	Peromyscus gossypinus	Cotton mouse	215	89	99
334	Cx. cedecei	2017-09-06	9	6	2017	Fakahatchee		LT	Sigmodon hispidus	Hispid cotton rat	215	89	98
335	Cx. cedecei	2017-09-06	9	6	2017	Fakahatchee		LT	Didelphis virginiana	Virginia opossum	215	88	97
336	Cx. cedecei	2017-09-06	9	6	2017	Fakahatchee		LT	Peromyscus gossypinus	Cotton mouse	213	87	99
337	Cx. cedecei	2017-09-06	9	6	2017	Fakahatchee		LT	Peromyscus gossypinus	Cotton mouse	212	87	99
338	Cx. cedecei	2017-09-06	9	6	2017	Fakahatchee		LT	Didelphis virginiana	Virginia opossum	216	86	95
339	Cx. cedecei	2017-09-06	9	6	2017	Fakahatchee		LT	Peromyscus gossypinus	Cotton mouse	215	89	99
340	Cx. cedecei	2017-09-06	9	6	2017	Fakahatchee		LT	Didelphis virginiana	Virginia opossum	213	90	99
341	Cx. cedecei	2017-09-06	9	6	2017	Fakahatchee		LT	Didelphis virginiana	Virginia opossum	217	84	100
342	Cx. cedecei	2017-09-06	9	6	2017	Fakahatchee		LT	Homo sapiens	Human	213	80	98
343	Cx. cedecei	2017-09-06	9	6	2017	Fakahatchee		LT	Rattus rattus	Rat	187	98	95
345	Cx. cedecei	2017-10-13	10	13	2017	Big Cypress	BC_TS	LT	Peromyscus gossypinus	Cotton mouse	213	91	99
347	Cx. cedecei	2017-10-12	10	12	2017	Panther	P_HT	LT	Sylvilagus palustris	Marsh rabbit	213	90	99
348	Cx. cedecei	2017-10-13	10	13	2017	Big Cypress	BC_ML1	LT	Peromyscus gossypinus	Cotton mouse	211	88	99
349	Cx. cedecei	2017-10-13	10	13	2017	Big Cypress	BC_ML1	LT	Rattus norvegicus	Rat	194	96	98
350	Cx. cedecei	2017-10-13	10	13	2017	Big Cypress	BC_ML1	LT	Homo sapiens	Human	212	80	97
351	Cx. cedecei	2017-10-13	10	13	2017	Big Cypress	BC_ML1	LT	Homo sapiens	Human	216	89	99
352	Cx. cedecei	2017-10-13	10	13	2017	Big Cypress	BC_ML1	LT	Peromyscus gossypinus	Cotton mouse	214	89	98
353	Cx. cedecei	2017-10-13	10	13	2017	Big Cypress	BC_ML1	LT	Peromyscus gossypinus	Cotton mouse	217	88	98
354	Cx. cedecei	2017-10-13	10	13	2017	Big Cypress	BC_ML1	LT	Dasypus novemcinctus	Nine-banded armadillo	212	88	100
355	Cx. cedecei	2017-10-13	10	13	2017	Big Cypress	BC_PC	LT	Peromyscus gossypinus	Cotton mouse	211	87	99
356	Cx. cedecei	2017-10-13	10	13	2017	Big Cypress	BC_PC	LT	Peromyscus gossypinus	Cotton mouse	212	91	98
357	Cx. cedecei	2017-10-13	10	13	2017	Big Cypress	BC_PC	LT	Sigmodon hispidus	Hispid cotton rat	213	86	99
358	Cx. cedecei	2017-10-13	10	13	2017	Big Cypress	BC_PC	LT	Homo sapiens	Human	217	87	97
363	Cx. cedecei	2017-10-11	10	11	2017	Big Cypress	BC_ML1	LT	Peromyscus gossypinus	Cotton mouse	215	86	99
367	Cx. cedecei	2017-10-10	10	10	2017	Panther	P_HT	LT	Sigmodon hispidus	Hispid cotton rat	214	91	99
368	Cx. cedecei	2017-10-12	10	12	2017	Panther	P_H2	LT	Peromyscus gossypinus	Cotton mouse	217	85	99
369	Cx. cedecei	2017-10-11	10	11	2017	Big Cypress	BC_PC	LT	Sigmodon hispidus	Hispid cotton rat	438	44	98
371	Cx. cedecei	2017-10-10	10	10	2017	Panther	P_HT	LT	Sigmodon hispidus	Hispid cotton rat	216	90	98
372	Cx. cedecei	2017-10-13	10	13	2017	Big Cypress	BC_ML1	LT	Rattus rattus	Rat	192	99	97
373	Cx. cedecei	2017-10-13	10	13	2017	Big Cypress	BC_ML1	LT	Peromyscus gossypinus	Cotton mouse	213	87	99
376	Cx. cedecei	2017-10-13	10	13	2017	Big Cypress	BC_ML1	LT	Peromyscus gossypinus	Cotton mouse	215	86	99
377	Cx. cedecei	2017-10-10	10	10	2017	Big Cypress	BC_ML1	LT	Rattus rattus	Rat	190	100	97
378	Cx. cedecei	2017-10-10	10	10	2017	Panther	P_H2	LT	Rattus rattus	Rat	160	100	100
379	Cx. cedecei	2017-10-10	10	10	2017	Panther	P_H2	LT	Sigmodon hispidus	Hispid cotton rat	185	100	98
380	Cx. cedecei	2017-10-10	10	10	2017	Panther	P_H3	LT	No amplification	No amplification
381	Cx. cedecei	2017-10-10	10	10	2017	Panther	P_H3	LT	Rattus rattus	Rat	162	99	100
382	Cx. cedecei	2017-10-10	10	10	2017	Panther	P_H3	LT	Rattus rattus	Rat	167	99	100
383	Cx. cedecei	2017-10-10	10	10	2017	Panther	P_H3	LT	Sigmodon hispidus	Hispid cotton rat	197	99	99
384	Cx. cedecei	2017-10-10	10	10	2017	Panther	P_H3	LT	Rattus rattus	Rat	162	99	100
385	Cx. cedecei	2017-10-10	10	10	2017	Panther	P_H3	LT	Sigmodon hispidus	Hispid cotton rat	194	99	98
386	Cx. cedecei	2017-10-10	10	10	2017	Panther	P_H3	LT	Peromyscus gossypinus	Cotton mouse	189	98	97
387	Cx. cedecei	2017-10-10	10	10	2017	Panther	P_H3	LT	Rattus rattus	Rat	185	99	98
388	Cx. cedecei	2017-10-10	10	10	2017	Panther	P_H3	LT	Rattus rattus	Rat	161	100	100
389	Cx. cedecei	2017-10-25	10	25	2017	Big Cypress	BC_ML1	LT	Rattus rattus	Rat	162	99	100
390	Cx. cedecei	2017-10-25	10	25	2017	Big Cypress	BC_ML1	LT	Rattus rattus	Rat	169	99	100
391	Cx. cedecei	2017-10-25	10	25	2017	Big Cypress	BC_ML1	LT	Peromyscus gossypinus	Cotton mouse	190	98	99
392	Cx. cedecei	2017-10-25	10	25	2017	Big Cypress	BC_ML1	LT	Dasypus novemcinctus	Nine-banded armadillo	161	100	98
393	Cx. cedecei	2017-10-25	10	25	2017	Big Cypress	BC_ML1	LT	Sigmodon hispidus	Hispid cotton rat	186	100	98
394	Cx. cedecei	2017-10-25	10	25	2017	Big Cypress	BC_ML1	LT	Dasypus novemcinctus	Nine-banded armadillo	191	100	97
395	Cx. cedecei	2017-10-25	10	25	2017	Big Cypress	BC_ML1	LT	Rattus rattus	Rat	188	99	97
396	Cx. cedecei	2017-10-25	10	25	2017	Big Cypress	BC_ML1	LT	Rattus rattus	Rat	192	100	97
397	Cx. cedecei	2017-10-25	10	25	2017	Big Cypress	BC_ML1	LT	Dasypus novemcinctus	Nine-banded armadillo	189	100	98
398	Cx. cedecei	2017-10-25	10	25	2017	Big Cypress	BC_ML1	LT	Rattus rattus	Rat	168	100	100
399	Cx. cedecei	2017-10-25	10	25	2017	Big Cypress	BC_ML1	LT	Peromyscus gossypinus	Cotton mouse	195	98	99
400	Cx. cedecei	2017-10-25	10	25	2017	Big Cypress	BC_ML1	LT	Rattus rattus	Rat	162	99	100
401	Cx. cedecei	2017-10-25	10	25	2017	Big Cypress	BC_ML1	LT	Rattus rattus	Rat	189	98	99
402	Cx. cedecei	2017-10-25	10	25	2017	Big Cypress	BC_ML1	LT	Rattus rattus	Rat	190	100	98
403	Cx. cedecei	2017-10-25	10	25	2017	Big Cypress	BC_ML1	LT	Peromyscus gossypinus	Cotton mouse	189	100	97
404	Cx. cedecei	2017-10-25	10	25	2017	Big Cypress	BC_PC	LT	Rattus rattus	Rat	191	99	100
405	Cx. cedecei	2017-10-25	10	25	2017	Big Cypress	BC_PC	LT	Peromyscus gossypinus	Cotton mouse	191	99	99
406	Cx. cedecei	2017-10-25	10	25	2017	Big Cypress	BC_PC	LT	Sigmodon hispidus	Hispid cotton rat	201	99	99
407	Cx. cedecei	2017-10-25	10	25	2017	Big Cypress	BC_PC	LT	Peromyscus gossypinus	Cotton mouse	198	99	99
408	Cx. cedecei	2017-10-25	10	25	2017	Big Cypress	BC_PC	LT	Sigmodon hispidus	Hispid cotton rat	196	99	98
409	Cx. cedecei	2017-10-25	10	25	2017	Big Cypress	BC_PC	LT	Peromyscus gossypinus	Cotton mouse	196	98	99
410	Cx. cedecei	2017-10-25	10	25	2017	Big Cypress	BC_PC	LT	Sigmodon hispidus	Hispid cotton rat	202	98	99
411	Cx. cedecei	2017-10-25	10	25	2017	Big Cypress	BC_PC	LT	Sigmodon hispidus	Hispid cotton rat	191	99	99
412	Cx. cedecei	2017-10-25	10	25	2017	Big Cypress	BC_PC	LT	Sigmodon hispidus	Hispid cotton rat	202	98	99
413	Cx. cedecei	2017-10-25	10	25	2017	Big Cypress	BC_PC	LT	Peromyscus gossypinus	Cotton mouse	191	99	99
414	Cx. cedecei	2017-10-25	10	25	2017	Big Cypress	BC_PC	LT	Sigmodon hispidus	Hispid cotton rat	202	98	99
415	Cx. cedecei	2017-10-25	10	25	2017	Big Cypress	BC_PC	LT	Peromyscus gossypinus	Cotton mouse	191	99	99
416	Cx. cedecei	2017-10-25	10	25	2017	Big Cypress	BC_PC	LT	Peromyscus gossypinus	Cotton mouse	167	87	96
417	Cx. cedecei	2017-10-25	10	25	2017	Big Cypress	BC_PC	LT	Peromyscus gossypinus	Cotton mouse	188	99	99
418	Cx. cedecei	2017-10-25	10	25	2017	Big Cypress	BC_PC	LT	Sigmodon hispidus	Hispid cotton rat	202	98	99
419	Cx. cedecei	2017-10-25	10	25	2017	Big Cypress	BC_PC	LT	Rattus rattus	Rat	191	99	100
420	Cx. cedecei	2017-10-25	10	25	2017	Big Cypress	BC_PC	LT	Peromyscus gossypinus	Cotton mouse	191	99	99
421	Cx. cedecei	2017-10-27	10	27	2017	Big Cypress	BC_PC	LT	Rattus rattus	Rat	190	99	99
422	Cx. cedecei	2017-10-27	10	27	2017	Big Cypress	BC_PC	LT	Peromyscus gossypinus	Cotton mouse	193	98	99
423	Cx. cedecei	2017-10-27	10	27	2017	Big Cypress	BC_PC	LT	Peromyscus gossypinus	Cotton mouse	191	99	99
424	Cx. cedecei	2017-10-27	10	27	2017	Big Cypress	BC_PC	LT	Peromyscus gossypinus	Cotton mouse	193	98	99
425	Cx. cedecei	2017-10-27	10	27	2017	Big Cypress	BC_PC	LT	Peromyscus gossypinus	Cotton mouse	190	99	99
426	Cx. cedecei	2017-10-27	10	27	2017	Big Cypress	BC_PC	LT	Ursus americanus	American black bear	191	99	100
427	Cx. cedecei	2017-10-25	10	25	2017	Big Cypress	BC_PC	LT	Rattus rattus	Rat	191	99	100
428	Cx. cedecei	2017-10-25	10	25	2017	Big Cypress	BC_PC	LT	Peromyscus gossypinus	Cotton mouse	187	99	99
429	Cx. cedecei	2017-10-25	10	25	2017	Big Cypress	BC_PC	LT	Peromyscus gossypinus	Cotton mouse	191	99	99
430	Cx. cedecei	2017-10-25	10	25	2017	Big Cypress	BC_PC	LT	Sigmodon hispidus	Hispid cotton rat	191	99	99
431	Cx. cedecei	2017-10-25	10	25	2017	Big Cypress	BC_PC	LT	Peromyscus gossypinus	Cotton mouse	191	99	99
432	Cx. cedecei	2017-10-25	10	25	2017	Big Cypress	BC_ML1	LT	Peromyscus gossypinus	Cotton mouse	191	99	99
433	Cx. cedecei	2017-10-25	10	25	2017	Big Cypress	BC_ML1	LT	Peromyscus gossypinus	Cotton mouse	191	99	99
434	Cx. cedecei	2017-10-25	10	25	2017	Big Cypress	BC_ML1	LT	Peromyscus gossypinus	Cotton mouse	191	99	99
435	Cx. cedecei	2017-10-25	10	25	2017	Big Cypress	BC_ML1	LT	No amplification	No amplification
436	Cx. cedecei	2017-10-25	10	25	2017	Big Cypress	BC_ML1	LT	Dasypus novemcinctus	Nine-banded armadillo	191	99	100
437	Cx. cedecei	2017-10-25	10	25	2017	Big Cypress	BC_ML1	LT	Peromyscus gossypinus	Cotton mouse	191	99	99
438	Cx. cedecei	2017-10-25	10	25	2017	Big Cypress	BC_ML1	LT	Dasypus novemcinctus	Nine-banded armadillo	189	99	100
439	Cx. cedecei	2017-10-25	10	25	2017	Big Cypress	BC_ML1	LT	Dasypus novemcinctus	Nine-banded armadillo	191	99	100
440	Cx. cedecei	2017-10-25	10	25	2017	Big Cypress	BC_ML1	LT	Dasypus novemcinctus	Nine-banded armadillo	193	98	100
441	Cx. cedecei	2017-10-25	10	25	2017	Big Cypress	BC_ML1	LT	Peromyscus gossypinus	Cotton mouse	191	99	99
442	Cx. cedecei	2017-10-25	10	25	2017	Big Cypress	BC_ML1	LT	Odocoileus virginianus	White-tailed deer	188	98	100
443	Cx. cedecei	2017-10-25	10	25	2017	Big Cypress	BC_ML1	LT	Peromyscus gossypinus	Cotton mouse	187	99	99
444	Cx. cedecei	2017-10-25	10	25	2017	Big Cypress	BC_ML1	LT	Dasypus novemcinctus	Nine-banded armadillo	191	99	100
445	Cx. cedecei	2017-10-25	10	25	2017	Big Cypress	BC_ML1	LT	Dasypus novemcinctus	Nine-banded armadillo	187	99	100
446	Cx. cedecei	2017-10-25	10	25	2017	Big Cypress	BC_ML1	LT	Dasypus novemcinctus	Nine-banded armadillo	191	99	100
447	Cx. cedecei	2017-10-25	10	25	2017	Fakahatchee	F_G9	LT	Rattus rattus	Rat	187	100	96
448	Cx. cedecei	2017-10-25	10	25	2017	Fakahatchee	F_G9	LT	Sylvilagus palustris	Marsh rabbit	199	99	99
449	Cx. cedecei	2017-10-25	10	25	2017	Fakahatchee	F_G9	LT	Sylvilagus palustris	Marsh rabbit	199	99	99
450	Cx. cedecei	2017-10-25	10	25	2017	Fakahatchee	F_G9	LT	Sylvilagus palustris	Marsh rabbit	198	99	99
451	Cx. cedecei	2017-10-25	10	25	2017	Fakahatchee	F_G9	LT	Rattus rattus	Rat	191	99	100
452	Cx. cedecei	2017-10-25	10	25	2017	Fakahatchee	F_G9	LT	Rattus rattus	Rat	191	99	100
453	Cx. cedecei	2017-10-25	10	25	2017	Fakahatchee	F_G9	LT	Peromyscus gossypinus	Cotton mouse	201	100	99
454	Cx. cedecei	2017-10-25	10	25	2017	Fakahatchee	F_G9	LT	Sylvilagus palustris	Marsh rabbit	200	99	99
455	Cx. cedecei	2017-10-25	10	25	2017	Fakahatchee	F_G9	LT	Sigmodon hispidus	Hispid cotton rat	194	99	99
456	Cx. cedecei	2017-10-25	10	25	2017	Big Cypress	BC_ML2	LT	Peromyscus gossypinus	Cotton mouse	181	100	98
457	Cx. cedecei	2017-10-25	10	25	2017	Big Cypress	BC_TS	LT	Sigmodon hispidus	Hispid cotton rat	193	100	99
458	Cx. cedecei	2017-10-25	10	25	2017	Big Cypress	BC_TS	LT	Sigmodon hispidus	Hispid cotton rat	195	100	99
459	Cx. cedecei	2017-10-25	10	25	2017	Big Cypress	BC_TS	LT	No amplification	No amplification
460	Cx. cedecei	2017-10-25	10	25	2017	Big Cypress	BC_TS	LT	Sigmodon hispidus	Hispid cotton rat	193	100	99
461	Cx. cedecei	2017-10-25	10	25	2017	Big Cypress	BC_TS	LT	Rattus rattus	Rat	188	100	100
462	Cx. cedecei	2017-10-25	10	25	2017	Big Cypress	BC_TS	LT	Sigmodon hispidus	Hispid cotton rat	199	100	99
463	Cx. cedecei	2017-10-13	10	13	2017	Big Cypress	BC_PC	LT	Peromyscus gossypinus	Cotton mouse	196	98	99
