# Supplementary material for: Invasive Burmese pythons alter host use and virus infection in the vector of a zoonotic virus
Source: Commun Biol. 2021 Jun 28;4:804. doi: 10.1038/s42003-021-02347-z (PMC8239020; doi:10.1038/s42003-021-02347-z)
Supplement: Supplementary file 5 — Supplementary Data 2 [file 42003_2021_2347_MOESM5_ESM.xlsx]

## Sheet: Everglades virus pools - RAW
SORT	Sample ID	Date of Collection	Source:Field or Lab	Mosquito Species	Mosquito Pool Size	Park	Site	Pos_Neg	Ct (AVE)	Date of PCR	Ct (AVE) Repeat 1	Date of PCR Repeat 1	Ct (AVE) Repeat 2	Date of PCR Repeat 2	Repeats	* Repeat from original PCR on 5/29/18
1	NBC 1	2017-09-05	Resting Trap	Cx. cedecei	25	Big Cypress National Preserve	BC_TS	1	19.633	2018-05-24						** Repeat from original PCR on 5/30/18
2	NBC 2	2017-09-05	Resting Trap	Cx. cedecei	25	Big Cypress National Preserve	BC_ML1	0	Negative	2018-05-24						*** Repeat on 6/5/18 with doubled RNA template
3	NBC 3	2017-09-05	Resting Trap	Cx. cedecei	25	Big Cypress National Preserve	BC_ML1	0	Negative	2018-05-24						**** Repeat on 6/25/18 centrifuge at 5000rpm for 3min
4	NBC 4	2017-09-05	Resting Trap	Cx. cedecei	11	Big Cypress National Preserve	BC_ML1	0	Negative	2018-05-24
5	NBC 5	2017-09-05	Resting Trap	Cx. cedecei	25	Big Cypress National Preserve	BC_PC	0	Negative	2018-05-24
6	NBC 6	2017-09-05	Resting Trap	Cx. cedecei	25	Big Cypress National Preserve	BC_PC	1	20.4422	2018-05-24
7	NBC 7	2017-09-05	Resting Trap	Cx. cedecei	25	Big Cypress National Preserve	BC_PC	0	Negative	2018-05-24
8	NBC 8	2017-09-05	Resting Trap	Cx. cedecei	25	Big Cypress National Preserve	BC_PC	0	Negative	2018-05-24
9	NBC 9	2017-09-05	Resting Trap	Cx. cedecei	25	Big Cypress National Preserve	BC_PC	0	Negative	2018-05-24
10	NBC 10	2017-09-05	Resting Trap	Cx. cedecei	17	Big Cypress National Preserve	BC_PC	0	Negative	2018-05-24
11	NBC 11	2017-09-05	Light Trap	Cx. cedecei	25	Big Cypress National Preserve	BC_TS	1	17.8091	2018-05-24
12	NBC 12	2017-09-05	Light Trap	Cx. cedecei	25	Big Cypress National Preserve	BC_TS	0	Negative	2018-05-24
13	NBC 13	2017-09-05	Light Trap	Cx. cedecei	25	Big Cypress National Preserve	BC_TS	0	Negative	2018-05-22
14	NBC 14	2017-09-05	Light Trap	Cx. cedecei	25	Big Cypress National Preserve	BC_TS	1	31.9467	2018-05-24
15	NBC 15	2017-09-05	Light Trap	Cx. cedecei	25	Big Cypress National Preserve	BC_TS	1	21.5949	2018-05-24
16	NBC 16	2017-09-05	Light Trap	Cx. cedecei	25	Big Cypress National Preserve	BC_TS	0	Negative	2018-05-24
17	NBC 17	2017-09-05	Light Trap	Cx. cedecei	25	Big Cypress National Preserve	BC_ML1	0	Negative	2018-05-24
18	NBC 18	2017-09-05	Light Trap	Cx. cedecei	25	Big Cypress National Preserve	BC_ML1	0	Negative	2018-05-24
19	NBC 19	2017-09-05	Light Trap	Cx. cedecei	25	Big Cypress National Preserve	BC_ML1	0	Negative	2018-05-24
20	NBC 20	2017-09-05	Light Trap	Cx. cedecei	25	Big Cypress National Preserve	BC_ML1	0	Negative	2018-05-22
21	NBC 21	2017-09-05	Light Trap	Cx. cedecei	25	Big Cypress National Preserve	BC_ML1	0	Negative	2018-05-24
22	NBC 22	2017-09-05	Light Trap	Cx. cedecei	25	Big Cypress National Preserve	BC_ML1	0	Negative	2018-05-24
23	NBC 23	2017-09-05	Light Trap	Cx. cedecei	25	Big Cypress National Preserve	BC_ML1	0	Negative	2018-05-24
24	NBC 24	2017-09-05	Light Trap	Cx. cedecei	25	Big Cypress National Preserve	BC_ML1	1	18.4659	2018-05-24
25	NBC 25	2017-09-05	Light Trap	Cx. cedecei	25	Big Cypress National Preserve	BC_ML1	0	Negative	2018-05-24
26	NBC 26	2017-09-05	Light Trap	Cx. cedecei	25	Big Cypress National Preserve	BC_ML1	0	Negative	2018-05-24	Negative	2018-06-05			***
27	NBC 27	2017-09-05	Light Trap	Cx. cedecei	25	Big Cypress National Preserve	BC_ML1	0	Negative	2018-05-24
28	NBC 28	2017-09-05	Light Trap	Cx. cedecei	25	Big Cypress National Preserve	BC_ML1	0	Negative	2018-05-24
29	NBC 29	2017-09-05	Light Trap	Cx. cedecei	25	Big Cypress National Preserve	BC_ML1	0	Negative	2018-05-22
30	NBC 30	2017-09-05	Light Trap	Cx. cedecei	25	Big Cypress National Preserve	BC_ML1	0	Negative	2018-05-24
31	NBC 31	2017-09-05	Light Trap	Cx. cedecei	25	Big Cypress National Preserve	BC_ML1	0	Negative	2018-05-24
32	NBC 32	2017-09-05	Light Trap	Cx. cedecei	25	Big Cypress National Preserve	BC_ML1	0	Negative	2018-05-24
33	NBC 33	2017-09-05	Light Trap	Cx. cedecei	25	Big Cypress National Preserve	BC_ML1	0	Negative	2018-05-24
34	NBC 34	2017-09-05	Light Trap	Cx. cedecei	25	Big Cypress National Preserve	BC_ML1	0	Negative	2018-05-25
35	NBC 35	2017-09-05	Light Trap	Cx. cedecei	25	Big Cypress National Preserve	BC_ML1	0	Negative	2018-05-25
36	NBC 36	2017-09-05	Light Trap	Cx. cedecei	24	Big Cypress National Preserve	BC_ML1	1	23.099	2018-05-22
37	NBC 37	2017-09-06	Light Trap	Cx. cedecei	25	Florida Panther National Wildlife Refuge	P_H2	0	Negative	2018-05-25
38	NBC 38	2017-09-06	Light Trap	Cx. cedecei	25	Florida Panther National Wildlife Refuge	P_H2	0	Negative	2018-05-25
39	NBC 39	2017-09-06	Light Trap	Cx. cedecei	13	Florida Panther National Wildlife Refuge	P_H2	0	Negative	2018-05-25
40	NBC 40	2017-09-06	Light Trap	Cx. cedecei	25	Florida Panther National Wildlife Refuge	P_WC	0	Negative	2018-05-25
41	NBC 41	2017-09-06	Light Trap	Cx. cedecei	24	Florida Panther National Wildlife Refuge	P_H2	0	Negative	2018-05-25
42	NBC 42	2017-09-05	Resting Trap	Cx. cedecei	25	Fakahatchee Strand	F_G7	0	Negative	2018-05-25
43	NBC 43	2017-09-05	Resting Trap	Cx. cedecei	9	Fakahatchee Strand	F_G7	0	Negative	2018-05-25
44	NBC 44	2017-09-05	Resting Trap	Cx. cedecei	25	Fakahatchee Strand	F_G8	0	Negative	2018-05-25
45	NBC 45	2017-09-05	Resting Trap	Cx. cedecei	25	Fakahatchee Strand	F_G8	0	Negative	2018-05-22
46	NBC 46	2017-09-05	Resting Trap	Cx. cedecei	25	Fakahatchee Strand	F_G8	1	23.0472	2018-05-25
47	NBC 47	2017-09-05	Resting Trap	Cx. cedecei	25	Fakahatchee Strand	F_G8	0	Negative	2018-05-25
48	NBC 48	2017-09-05	Resting Trap	Cx. cedecei	25	Fakahatchee Strand	F_G8	0	Negative	2018-05-25
49	NBC 49	2017-09-05	Resting Trap	Cx. cedecei	25	Fakahatchee Strand	F_G8	0	Negative	2018-05-25
50	NBC 50	2017-09-05	Resting Trap	Cx. cedecei	9	Fakahatchee Strand	F_G8	0	Negative	2018-05-25
51	NBC 51	2017-09-05	Resting Trap	Cx. cedecei	25	Fakahatchee Strand	F_G9	0	Negative	2018-05-25
52	NBC 52	2017-09-05	Resting Trap	Cx. cedecei	25	Fakahatchee Strand	F_G9	0	Negative	2018-05-22
53	NBC 53	2017-09-05	Resting Trap	Cx. cedecei	16	Fakahatchee Strand	F_G9	0	Negative	2018-05-25
54	NBC 54	2017-09-26	RT/LT	Cx. cedecei	25	Florida Panther National Wildlife Refuge	P_H3	0	Negative	2018-05-25
55	NBC 55	2017-09-26	RT/LT	Cx. cedecei	25	Florida Panther National Wildlife Refuge	P_H2	0	Negative	2018-05-25
56	NBC 56	2017-09-26	Resting Trap	Cx. cedecei	25	Florida Panther National Wildlife Refuge	P_WC	0	Negative	2018-05-25
57	NBC 57	2017-09-26	Resting Trap	Cx. cedecei	14	Florida Panther National Wildlife Refuge	P_WC	0	Negative	2018-05-25
58	NBC 58	2017-09-06	Resting Trap	Cx. cedecei	13	Big Cypress National Preserve	BC_TS	0	Negative	2018-05-25
59	NBC 59	2017-09-06	Resting Trap	Cx. cedecei	25	Big Cypress National Preserve	BC_ML1	0	Negative	2018-05-25
60	NBC 60	2017-09-06	Resting Trap	Cx. cedecei	25	Big Cypress National Preserve	BC_ML1	0	Negative	2018-05-25
61	NBC 61	2017-09-06	Resting Trap	Cx. cedecei	6	Big Cypress National Preserve	BC_ML1	0	Negative	2018-05-22
62	NBC 62	2017-09-06	Resting Trap	Cx. cedecei	25	Big Cypress National Preserve	BC_PC	0	Negative	2018-05-25
63	NBC 63	2017-09-06	Resting Trap	Cx. cedecei	18	Big Cypress National Preserve	BC_PC	0	Negative	2018-05-25
64	NBC 64	2017-09-06	Resting Trap	Cx. cedecei	25	Fakahatchee Strand	F_G7	0	Negative	2018-05-25
65	NBC 65	2017-09-06	Resting Trap	Cx. cedecei	24	Fakahatchee Strand	F_G7	0	Negative	2018-05-25
66	NBC 66	2017-09-06	Resting Trap	Cx. cedecei	25	Fakahatchee Strand	F_G8	0	Negative	2018-05-25
67	NBC 67	2017-09-06	Resting Trap	Cx. cedecei	25	Fakahatchee Strand	F_G8	0	Negative	2018-05-25
68	NBC 68	2017-09-06	Resting Trap	Cx. cedecei	25	Fakahatchee Strand	F_G8	0	Negative	2018-05-25
69	NBC 69	2017-09-06	Resting Trap	Cx. cedecei	25	Fakahatchee Strand	F_G8	0	Negative	2018-05-25
70	NBC 70	2017-09-06	Resting Trap	Cx. cedecei	25	Fakahatchee Strand	F_G8	0	Negative	2018-05-25
71	NBC 71	2017-09-06	Resting Trap	Cx. cedecei	25	Fakahatchee Strand	F_G8	0	Negative	2018-05-25
72	NBC 72	2017-09-06	Resting Trap	Cx. cedecei	25	Fakahatchee Strand	F_G8	0	Negative	2018-05-25
73	NBC 73	2017-09-06	Resting Trap	Cx. cedecei	25	Fakahatchee Strand	F_G8	0	Negative	2018-05-25
74	NBC 74	2017-09-06	Resting Trap	Cx. cedecei	25	Fakahatchee Strand	F_G8	0	Negative	2018-05-25
75	NBC 75	2017-09-06	Resting Trap	Cx. cedecei	11	Fakahatchee Strand	F_G8	0	Negative	2018-05-25
76	NBC 76	2017-09-06	Resting Trap	Cx. cedecei	25	Fakahatchee Strand	F_G9	0	Negative	2018-05-25
77	NBC 77	2017-09-06	Resting Trap	Cx. cedecei	25	Fakahatchee Strand	F_G9	0	Negative	2018-05-25
78	NBC 78	2017-09-06	Resting Trap	Cx. cedecei	25	Fakahatchee Strand	F_G9	0	Negative	2018-05-25
79	NBC 79	2017-09-06	Resting Trap	Cx. cedecei	25	Fakahatchee Strand	F_G9	0	Negative	2018-05-25
80	NBC 80	2017-09-06	Resting Trap	Cx. cedecei	25	Fakahatchee Strand	F_G9	0	Negative	2018-05-25
81	NBC 81	2017-09-06	Resting Trap	Cx. cedecei	25	Fakahatchee Strand	F_G9	0	Negative	2018-05-25
82	NBC 82	2017-09-06	Resting Trap	Cx. cedecei	25	Fakahatchee Strand	F_G9	1	19.5281	2018-05-25
83	NBC 83	2017-09-06	Resting Trap	Cx. cedecei	22	Fakahatchee Strand	F_G9	0	Negative	2018-05-25
84	NBC 84	2017-09-26	Light Trap	Cx. cedecei	25	Florida Panther National Wildlife Refuge	P_H2	0	Negative	2018-05-25
85	NBC 85	2017-09-26	Light Trap	Cx. cedecei	22	Florida Panther National Wildlife Refuge	P_H2	0	Negative	2018-05-22
86	NBC 86	2017-09-26	Light Trap	Cx. cedecei	25	Florida Panther National Wildlife Refuge	P_H3	0	Negative	2018-05-25
87	NBC 87	2017-09-26	Light Trap	Cx. cedecei	25	Florida Panther National Wildlife Refuge	P_H3	0	Negative	2018-05-25
88	NBC 88	2017-09-26	Light Trap	Cx. cedecei	25	Florida Panther National Wildlife Refuge	P_H3	0	Negative	2018-05-25
89	NBC 89	2017-09-26	Light Trap	Cx. cedecei	25	Florida Panther National Wildlife Refuge	P_H3	0	Negative	2018-05-25
90	NBC 90	2017-09-26	Light Trap	Cx. cedecei	25	Florida Panther National Wildlife Refuge	P_H3	0	Negative	2018-05-25
91	NBC 91	2017-09-26	Light Trap	Cx. cedecei	25	Florida Panther National Wildlife Refuge	P_H3	0	Negative	2018-05-25
92	NBC 92	2017-09-06	Light Trap	Cx. cedecei	25	Fakahatchee Strand	F_G7	0	Negative	2018-05-22
93	NBC 93	2017-09-06	Light Trap	Cx. cedecei	25	Fakahatchee Strand	F_G7	0	Negative	2018-05-25
94	NBC 94	2017-09-06	Light Trap	Cx. cedecei	25	Fakahatchee Strand	F_G7	0	Negative	2018-05-25
95	NBC 95	2017-09-06	Light Trap	Cx. cedecei	25	Fakahatchee Strand	F_G7	0	Negative	2018-05-25
96	NBC 96	2017-10-13	Resting Trap	Cx. cedecei	25	Big Cypress National Preserve	BC_PC	0	Negative	2018-05-25
97	NBC 97	2017-10-13	Resting Trap	Cx. cedecei	25	Big Cypress National Preserve	BC_ML1	0	Negative	2018-05-25
98	NBC 98	2017-10-13	Resting Trap	Cx. cedecei	22	Big Cypress National Preserve	BC_ML1	0	Negative	2018-05-25
99	NBC 99	2017-10-25	Resting Trap	Cx. cedecei	17	Fakahatchee Strand	F_G9	0	Negative	2018-05-25
100	NBC 100	2017-10-25	Resting Trap	Cx. cedecei	21	Fakahatchee Strand	F_G8	0	Negative	2018-05-29
101	NBC 101	2017-10-25	Resting Trap	Cx. cedecei	19	Big Cypress National Preserve	BC_PC	0	Negative	2018-05-22
102	NBC 102	2017-10-25	Resting Trap	Cx. cedecei	25	Big Cypress National Preserve	BC_ML1	0	Negative	2018-05-29
103	NBC 103	2017-10-25	Resting Trap	Cx. cedecei	9	Big Cypress National Preserve	BC_ML1	0	Negative	2018-05-29
104	NBC 104	2017-10-28	Resting Trap	Cx. cedecei	25	Fakahatchee Strand	F_G9	0	Negative	2018-05-29
105	NBC 105	2017-10-28	Resting Trap	Cx. cedecei	25	Fakahatchee Strand	F_G9	0	Negative	2018-05-29
106	NBC 106	2017-10-28	Resting Trap	Cx. cedecei	25	Fakahatchee Strand	F_G9	0	Negative	2018-05-29
107	NBC 107	2017-10-28	Resting Trap	Cx. cedecei	23	Fakahatchee Strand	F_G7	0	Negative	2018-05-29
108	NBC 108	2017-10-28	Resting Trap	Cx. cedecei	25	Fakahatchee Strand	F_G8	0	Negative	2018-05-29
109	NBC 109	2017-10-28	Resting Trap	Cx. cedecei	25	Fakahatchee Strand	F_G8	0	Negative	2018-05-29
110	NBC 110	2017-10-28	Resting Trap	Cx. cedecei	25	Fakahatchee Strand	F_G8	0	Negative	2018-05-22
111	NBC 111	2017-10-28	Resting Trap	Cx. cedecei	25	Fakahatchee Strand	F_G8	0	Negative	2018-05-29
112	NBC 112	2017-10-28	Resting Trap	Cx. cedecei	25	Fakahatchee Strand	F_G8	0	Negative	2018-05-29
113	NBC 113	2017-10-28	Resting Trap	Cx. cedecei	25	Fakahatchee Strand	F_G8	0	Negative	2018-05-29
114	NBC 114	2017-10-28	Resting Trap	Cx. cedecei	25	Fakahatchee Strand	F_G8	0	Negative	2018-05-29
115	NBC 115	2017-10-28	Resting Trap	Cx. cedecei	25	Fakahatchee Strand	F_G8	0	Negative	2018-05-29
116	NBC 116	2017-10-28	Resting Trap	Cx. cedecei	9	Fakahatchee Strand	F_G8	0	Negative	2018-05-29
117	NBC 117	2017-10-28	Resting Trap	Cx. cedecei	13	Florida Panther National Wildlife Refuge	P_WC	0	Negative	2018-05-22
118	NBC 118	2017-09-05	Light Trap	Cx. cedecei	25	Big Cypress National Preserve	BC_PC	0	Negative	2018-05-29
119	NBC 119	2017-09-05	Light Trap	Cx. cedecei	25	Big Cypress National Preserve	BC_PC	1	21.4016	2018-05-29
120	NBC 120	2017-09-05	Light Trap	Cx. cedecei	25	Big Cypress National Preserve	BC_PC	0	Negative	2018-05-29
121	NBC 121	2017-09-05	Light Trap	Cx. cedecei	25	Big Cypress National Preserve	BC_PC	0	Negative	2018-05-29
122	NBC 122	2017-09-05	Light Trap	Cx. cedecei	25	Big Cypress National Preserve	BC_PC	0	Negative	2018-05-29
123	NBC 123	2017-09-05	Light Trap	Cx. cedecei	25	Big Cypress National Preserve	BC_PC	0	Negative	2018-05-29
124	NBC 124	2017-09-05	Light Trap	Cx. cedecei	25	Big Cypress National Preserve	BC_PC	0	Negative	2018-05-29
125	NBC 125	2017-09-05	Light Trap	Cx. cedecei	25	Big Cypress National Preserve	BC_PC	0	Negative	2018-05-29
126	NBC 126	2017-09-05	Light Trap	Cx. cedecei	25	Big Cypress National Preserve	BC_PC	0	Negative	2018-05-22
127	NBC 127	2017-09-05	Light Trap	Cx. cedecei	25	Big Cypress National Preserve	BC_PC	0	Negative	2018-05-29
128	NBC 128	2017-09-05	Light Trap	Cx. cedecei	25	Big Cypress National Preserve	BC_PC	0	Negative	2018-05-29
129	NBC 129	2017-09-05	Light Trap	Cx. cedecei	25	Big Cypress National Preserve	BC_PC	0	Negative	2018-05-29
130	NBC 130	2017-09-05	Light Trap	Cx. cedecei	25	Big Cypress National Preserve	BC_PC	0	Negative	2018-05-29
131	NBC 131	2017-09-05	Light Trap	Cx. cedecei	25	Big Cypress National Preserve	BC_PC	0	Negative	2018-05-29
132	NBC 132	2017-09-05	Light Trap	Cx. cedecei	25	Big Cypress National Preserve	BC_PC	0	Negative	2018-05-29
133	NBC 133	2017-09-05	Light Trap	Cx. cedecei	25	Big Cypress National Preserve	BC_PC	0	Negative	2018-05-29
134	NBC 134	2017-09-05	Light Trap	Cx. cedecei	25	Big Cypress National Preserve	BC_PC	0	Negative	2018-05-29	Negative	2018-05-30			*
135	NBC 135	2017-09-05	Light Trap	Cx. cedecei	25	Big Cypress National Preserve	BC_PC	0	Negative	2018-05-29	Negative	2018-05-30			*
136	NBC 136	2017-09-05	Light Trap	Cx. cedecei	25	Big Cypress National Preserve	BC_PC	0	Negative	2018-05-29	Negative	2018-05-30			*
137	NBC 137	2017-09-05	Light Trap	Cx. cedecei	25	Big Cypress National Preserve	BC_PC	0	Negative	2018-05-29	Negative	2018-05-30	Negative	2018-06-05	***
138	NBC 138	2017-09-05	Light Trap	Cx. cedecei	25	Big Cypress National Preserve	BC_PC	0	Negative	2018-05-29	Negative	2018-05-30			*
139	NBC 139	2017-09-05	Light Trap	Cx. cedecei	25	Big Cypress National Preserve	BC_PC	0	Negative	2018-05-29	Negative	2018-05-30			*
140	NBC 140	2017-09-05	Light Trap	Cx. cedecei	25	Big Cypress National Preserve	BC_PC	0	Negative	2018-05-29	Negative	2018-05-30			*
141	NBC 141	2017-09-05	Light Trap	Cx. cedecei	25	Big Cypress National Preserve	BC_PC	0	Negative	2018-05-29	Negative	2018-05-30			*
142	NBC 142	2017-09-05	Light Trap	Cx. cedecei	25	Big Cypress National Preserve	BC_PC	0	Negative	2018-05-22
143	NBC 143	2017-09-05	Light Trap	Cx. cedecei	25	Big Cypress National Preserve	BC_PC	1	16.7998	2018-05-29	17.5314	2018-05-30			*
144	NBC 144	2017-09-05	Light Trap	Cx. cedecei	25	Big Cypress National Preserve	BC_PC	0	Negative	2018-05-29	Negative	2018-05-30			*
145	NBC 145	2017-09-05	Light Trap	Cx. cedecei	25	Big Cypress National Preserve	BC_PC	1	23.1068	2018-05-29	24.3486	2018-05-30			*
146	NBC 146	2017-09-05	Light Trap	Cx. cedecei	25	Big Cypress National Preserve	BC_PC	0	Negative	2018-05-29	Negative	2018-05-30			*
147	NBC 147	2017-09-05	Light Trap	Cx. cedecei	25	Big Cypress National Preserve	BC_PC	0	Negative	2018-05-29	Negative	2018-05-30			*
148	NBC 148	2017-09-05	Light Trap	Cx. cedecei	25	Big Cypress National Preserve	BC_PC	0	Negative	2018-05-29	Negative	2018-05-30			*
149	NBC 149	2017-09-05	Light Trap	Cx. cedecei	25	Big Cypress National Preserve	BC_PC	0	Negative	2018-05-29	Negative	2018-05-30			*
150	NBC 150	2017-09-05	Light Trap	Cx. cedecei	25	Big Cypress National Preserve	BC_PC	0	Negative	2018-05-29	Negative	2018-05-30			*
151	NBC 151	2017-09-05	Light Trap	Cx. cedecei	25	Big Cypress National Preserve	BC_PC	0	Negative	2018-05-29	Negative	2018-05-30			*
152	NBC 152	2017-09-05	Light Trap	Cx. cedecei	25	Big Cypress National Preserve	BC_PC	0	Negative	2018-05-29	Negative	2018-05-30			*
153	NBC 153	2017-09-05	Light Trap	Cx. cedecei	25	Big Cypress National Preserve	BC_PC	0	Negative	2018-05-29	Negative	2018-05-30			*
154	NBC 154	2017-09-05	Light Trap	Cx. cedecei	25	Big Cypress National Preserve	BC_PC	0	Negative	2018-05-29	Negative	2018-05-30			*
155	NBC 155	2017-09-05	Light Trap	Cx. cedecei	25	Big Cypress National Preserve	BC_PC	0	Negative	2018-05-29	Negative	2018-05-30			*
156	NBC 156	2017-09-05	Light Trap	Cx. cedecei	25	Big Cypress National Preserve	BC_PC	0	Negative	2018-05-29	Negative	2018-05-30			*
157	NBC 157	2017-09-05	Light Trap	Cx. cedecei	25	Big Cypress National Preserve	BC_PC	0	Negative	2018-05-22
158	NBC 158	2017-09-05	Light Trap	Cx. cedecei	25	Big Cypress National Preserve	BC_PC	0	Negative	2018-05-29	Negative	2018-05-30			*
159	NBC 159	2017-09-05	Light Trap	Cx. cedecei	25	Big Cypress National Preserve	BC_PC	0	Negative	2018-05-29	Negative	2018-05-30			*
160	NBC 160	2017-09-05	Light Trap	Cx. cedecei	25	Big Cypress National Preserve	BC_PC	0	Negative	2018-05-29	Negative	2018-05-30			*
161	NBC 161	2017-09-05	Light Trap	Cx. cedecei	25	Big Cypress National Preserve	BC_PC	0	Negative	2018-05-29	Negative	2018-05-30			*
162	NBC 162	2017-09-05	Light Trap	Cx. cedecei	25	Big Cypress National Preserve	BC_PC	0	Negative	2018-05-29	Negative	2018-05-30			*
163	NBC 163	2017-09-05	Light Trap	Cx. cedecei	25	Big Cypress National Preserve	BC_PC	0	Negative	2018-05-29	Negative	2018-05-30			*
164	NBC 164	2017-09-05	Light Trap	Cx. cedecei	25	Big Cypress National Preserve	BC_PC	1	17.3296	2018-05-29	17.9152	2018-05-30			*
165	NBC 165	2017-09-05	Light Trap	Cx. cedecei	25	Big Cypress National Preserve	BC_PC	0	Negative	2018-05-29	Negative	2018-05-30			*
166	NBC 166	2017-09-05	Light Trap	Cx. cedecei	25	Big Cypress National Preserve	BC_PC	0	Negative	2018-05-22	Negative	2018-06-05			***
167	NBC 167	2017-09-05	Light Trap	Cx. cedecei	25	Big Cypress National Preserve	BC_PC	0	Negative	2018-05-30	Negative	2018-05-31	Negative	2018-06-05	***
168	NBC 168	2017-09-05	Light Trap	Cx. cedecei	25	Big Cypress National Preserve	BC_PC	0	Negative	2018-05-30
169	NBC 169	2017-09-05	Light Trap	Cx. cedecei	25	Big Cypress National Preserve	BC_PC	0	Negative	2018-05-30
170	NBC 170	2017-09-05	Light Trap	Cx. cedecei	25	Big Cypress National Preserve	BC_PC	0	Negative	2018-05-30
171	NBC 171	2017-09-05	Light Trap	Cx. cedecei	25	Big Cypress National Preserve	BC_PC	0	Negative	2018-05-30
172	NBC 172	2017-09-05	Light Trap	Cx. cedecei	25	Big Cypress National Preserve	BC_PC	0	Negative	2018-05-30
173	NBC 173	2017-09-05	Light Trap	Cx. cedecei	25	Big Cypress National Preserve	BC_PC	0	Negative	2018-05-22
174	NBC 174	2017-09-05	Light Trap	Cx. cedecei	25	Big Cypress National Preserve	BC_PC	0	Negative	2018-05-30
175	NBC 175	2017-09-05	Light Trap	Cx. cedecei	25	Big Cypress National Preserve	BC_PC	0	Negative	2018-05-30
176	NBC 176	2017-09-05	Light Trap	Cx. cedecei	25	Big Cypress National Preserve	BC_PC	0	Negative	2018-05-30
177	NBC 177	2017-09-05	Light Trap	Cx. cedecei	25	Big Cypress National Preserve	BC_PC	0	Negative	2018-05-30
178	NBC 178	2017-09-05	Light Trap	Cx. cedecei	25	Big Cypress National Preserve	BC_PC	0	Negative	2018-05-30
179	NBC 179	2017-09-05	Light Trap	Cx. cedecei	25	Big Cypress National Preserve	BC_PC	0	Negative	2018-05-30
180	NBC 180	2017-09-05	Light Trap	Cx. cedecei	25	Big Cypress National Preserve	BC_PC	0	Negative	2018-05-30
181	NBC 181	2017-09-05	Light Trap	Cx. cedecei	25	Big Cypress National Preserve	BC_PC	0	Negative	2018-05-30
182	NBC 182	2017-09-05	Light Trap	Cx. cedecei	25	Big Cypress National Preserve	BC_PC	0	Negative	2018-05-22
183	NBC 183	2017-09-05	Light Trap	Cx. cedecei	25	Big Cypress National Preserve	BC_PC	0	Negative	2018-05-30
184	NBC 184	2017-09-05	Light Trap	Cx. cedecei	25	Big Cypress National Preserve	BC_PC	0	Negative	2018-05-30
185	NBC 185	2017-09-05	Light Trap	Cx. cedecei	25	Big Cypress National Preserve	BC_PC	0	Negative	2018-05-30
186	NBC 186	2017-09-05	Light Trap	Cx. cedecei	25	Big Cypress National Preserve	BC_PC	0	Negative	2018-05-30
187	NBC 187	2017-09-05	Light Trap	Cx. cedecei	25	Big Cypress National Preserve	BC_PC	0	Negative	2018-05-30
188	NBC 188	2017-09-05	Light Trap	Cx. cedecei	25	Big Cypress National Preserve	BC_PC	0	Negative	2018-05-30
189	NBC 189	2017-09-05	Light Trap	Cx. cedecei	25	Big Cypress National Preserve	BC_PC	0	Negative	2018-05-22
190	NBC 190	2017-09-05	Light Trap	Cx. cedecei	25	Big Cypress National Preserve	BC_PC	0	Negative	2018-05-30
191	NBC 191	2017-09-05	Light Trap	Cx. cedecei	25	Big Cypress National Preserve	BC_PC	0	Negative	2018-05-30
192	NBC 192	2017-09-05	Light Trap	Cx. cedecei	25	Big Cypress National Preserve	BC_PC	0	Negative	2018-05-30
193	NBC 193	2017-09-05	Light Trap	Cx. cedecei	18	Big Cypress National Preserve	BC_PC	0	Negative	2018-05-30
194	NBC 194	2017-10-13	Light Trap	Cx. cedecei	25	Big Cypress National Preserve	BC_PC	0	Negative	2018-05-30
195	NBC 195	2017-10-13	Light Trap	Cx. cedecei	25	Big Cypress National Preserve	BC_PC	0	Negative	2018-05-30
196	NBC 196	2017-10-13	Light Trap	Cx. cedecei	25	Big Cypress National Preserve	BC_PC	0	Negative	2018-05-30
197	NBC 197	2017-10-13	Light Trap	Cx. cedecei	25	Big Cypress National Preserve	BC_PC	0	Negative	2018-05-22
198	NBC 198	2017-10-13	Light Trap	Cx. cedecei	25	Big Cypress National Preserve	BC_PC	0	Negative	2018-05-30
199	NBC 199	2017-10-13	Light Trap	Cx. cedecei	25	Big Cypress National Preserve	BC_PC	0	Negative	2018-05-30
200	NBC 200	2017-10-13	Light Trap	Cx. cedecei	25	Big Cypress National Preserve	BC_PC	0	Negative	2018-05-30
201	NBC 201	2017-10-13	Light Trap	Cx. cedecei	25	Big Cypress National Preserve	BC_PC	0	Negative	2018-05-31
202	NBC 202	2017-10-13	Light Trap	Cx. cedecei	25	Big Cypress National Preserve	BC_PC	0	Negative	2018-05-31
203	NBC 203	2017-10-13	Light Trap	Cx. cedecei	25	Big Cypress National Preserve	BC_PC	0	Negative	2018-05-31
204	NBC 204	2017-10-13	Light Trap	Cx. cedecei	25	Big Cypress National Preserve	BC_PC	0	Negative	2018-05-31
205	NBC 205	2017-10-13	Light Trap	Cx. cedecei	25	Big Cypress National Preserve	BC_PC	0	Negative	2018-05-31
206	NBC 206	2017-10-13	Light Trap	Cx. cedecei	25	Big Cypress National Preserve	BC_PC	0	Negative	2018-05-22
207	NBC 207	2017-10-13	Light Trap	Cx. cedecei	25	Big Cypress National Preserve	BC_PC	0	Negative	2018-05-31
208	NBC 208	2017-10-13	Light Trap	Cx. cedecei	25	Big Cypress National Preserve	BC_PC	0	Negative	2018-05-31
209	NBC 209	2017-10-13	Light Trap	Cx. cedecei	25	Big Cypress National Preserve	BC_PC	0	Negative	2018-05-31
210	NBC 210	2017-10-13	Light Trap	Cx. cedecei	25	Big Cypress National Preserve	BC_PC	0	Negative	2018-05-31
211	NBC 211	2017-10-13	Light Trap	Cx. cedecei	25	Big Cypress National Preserve	BC_PC	0	Negative	2018-05-31
212	NBC 212	2017-10-13	Light Trap	Cx. cedecei	25	Big Cypress National Preserve	BC_PC	0	Negative	2018-05-31
213	NBC 213	2017-10-13	Light Trap	Cx. cedecei	25	Big Cypress National Preserve	BC_PC	0	Negative	2018-05-31
214	NBC 214	2017-10-13	Light Trap	Cx. cedecei	25	Big Cypress National Preserve	BC_PC	0	Negative	2018-05-31
215	NBC 215	2017-10-13	Light Trap	Cx. cedecei	25	Big Cypress National Preserve	BC_PC	0	Negative	2018-05-31
216	NBC 216	2017-10-13	Light Trap	Cx. cedecei	25	Big Cypress National Preserve	BC_PC	0	Negative	2018-05-31
217	NBC 217	2017-10-13	Light Trap	Cx. cedecei	25	Big Cypress National Preserve	BC_PC	0	Negative	2018-05-31
218	NBC 218	2017-10-13	Light Trap	Cx. cedecei	25	Big Cypress National Preserve	BC_PC	0	Negative	2018-05-31
219	NBC 219	2017-10-13	Light Trap	Cx. cedecei	25	Big Cypress National Preserve	BC_PC	0	Negative	2018-05-31
220	NBC 220	2017-10-13	Light Trap	Cx. cedecei	25	Big Cypress National Preserve	BC_PC	0	Negative	2018-05-31
221	NBC 221	2017-10-13	Light Trap	Cx. cedecei	25	Big Cypress National Preserve	BC_PC	0	Negative	2018-05-31
222	NBC 222	2017-10-13	Light Trap	Cx. cedecei	25	Big Cypress National Preserve	BC_PC	0	Negative	2018-05-31
223	NBC 223	2017-10-13	Light Trap	Cx. cedecei	25	Big Cypress National Preserve	BC_PC	0	Negative	2018-05-31
224	NBC 224	2017-10-13	Light Trap	Cx. cedecei	25	Big Cypress National Preserve	BC_PC	0	Negative	2018-05-31
225	NBC 225	2017-10-13	Light Trap	Cx. cedecei	25	Big Cypress National Preserve	BC_PC	0	Negative	2018-05-31
226	NBC 226	2017-10-13	Light Trap	Cx. cedecei	25	Big Cypress National Preserve	BC_PC	0	Negative	2018-05-31
227	NBC 227	2017-10-13	Resting Trap	Cx. cedecei	23	Big Cypress National Preserve	BC_PC	0	Negative	2018-05-31
228	NBC 228	2017-10-26	Resting Trap	Cx. cedecei	11	Fakahatchee Strand	F_G8	0	Negative	2018-05-31
229	NBC 229	2017-10-27	Resting Trap	Cx. cedecei	24	Big Cypress National Preserve	BC_PC	0	Negative	2018-05-31
230	NBC 230	2017-10-27	Resting Trap	Cx. cedecei	17	Big Cypress National Preserve	BC_ML1	0	Negative	2018-05-22
231	NBC 231	2017-10-27	Resting Trap	Cx. cedecei	14	Big Cypress National Preserve	BC_ML1	0	Negative	2018-05-31
232	NBC 232	2017-10-27	Resting Trap	Cx. cedecei	15	Fakahatchee Strand	F_G9	0	Negative	2018-05-31
233	NBC 233	2017-10-28	Resting Trap	Cx. cedecei	25	Florida Panther National Wildlife Refuge	P_H2	0	Negative	2018-05-31
234	NBC 234	2017-10-28	Light Trap	Cx. cedecei	8	Florida Panther National Wildlife Refuge	P_H2	0	Negative	2018-05-31
235	NBC 235	2017-09-06	Light Trap	Cx. cedecei	25	Fakahatchee Strand	F_G9	0	Negative	2018-05-31
236	NBC 236	2017-09-06	Light Trap	Cx. cedecei	25	Fakahatchee Strand	F_G9	0	Negative	2018-05-31
237	NBC 237	2017-09-06	Light Trap	Cx. cedecei	25	Fakahatchee Strand	F_G9	0	Negative	2018-05-22
238	NBC 238	2017-09-06	Light Trap	Cx. cedecei	25	Fakahatchee Strand	F_G9	0	Negative	2018-05-31
239	NBC 239	2017-09-06	Light Trap	Cx. cedecei	25	Fakahatchee Strand	F_G9	0	Negative	2018-05-31
240	NBC 240	2017-09-06	Light Trap	Cx. cedecei	25	Fakahatchee Strand	F_G9	0	Negative	2018-05-31
241	NBC 241	2017-09-06	Light Trap	Cx. cedecei	25	Fakahatchee Strand	F_G9	0	Negative	2018-05-31
242	NBC 242	2017-09-06	Light Trap	Cx. cedecei	25	Fakahatchee Strand	F_G9	0	Negative	2018-05-31
243	NBC 243	2017-09-06	Light Trap	Cx. cedecei	25	Fakahatchee Strand	F_G9	0	Negative	2018-05-31
244	NBC 244	2017-09-06	Light Trap	Cx. cedecei	25	Fakahatchee Strand	F_G9	0	Negative	2018-05-31
245	NBC 245	2017-09-06	Light Trap	Cx. cedecei	25	Fakahatchee Strand	F_G9	0	Negative	2018-05-31
246	NBC 246	2017-09-06	Light Trap	Cx. cedecei	25	Fakahatchee Strand	F_G9	0	Negative	2018-05-22
247	NBC 247	2017-09-06	Light Trap	Cx. cedecei	25	Fakahatchee Strand	F_G9	0	Negative	2018-05-31
248	NBC 248	2017-09-06	Light Trap	Cx. cedecei	25	Fakahatchee Strand	F_G9	0	Negative	2018-05-31
249	NBC 249	2017-09-06	Light Trap	Cx. cedecei	25	Fakahatchee Strand	F_G9	0	Negative	2018-05-31
250	NBC 250	2017-09-06	Light Trap	Cx. cedecei	25	Fakahatchee Strand	F_G9	0	Negative	2018-05-31
251	NBC 251	2017-09-06	Light Trap	Cx. cedecei	25	Fakahatchee Strand	F_G9	0	Negative	2018-05-31
252	NBC 252	2017-09-06	Light Trap	Cx. cedecei	25	Fakahatchee Strand	F_G9	1	22.0217	2018-05-31
253	NBC 253	2017-09-06	Light Trap	Cx. cedecei	25	Fakahatchee Strand	F_G9	0	Negative	2018-05-22
254	NBC 254	2017-09-06	Light Trap	Cx. cedecei	25	Fakahatchee Strand	F_G9	0	Negative	2018-05-31
255	NBC 255	2017-09-06	Light Trap	Cx. cedecei	25	Fakahatchee Strand	F_G9	0	Negative	2018-05-31
256	NBC 256	2017-09-06	Light Trap	Cx. cedecei	25	Fakahatchee Strand	F_G9	0	Negative	2018-05-31
257	NBC 257	2017-09-06	Light Trap	Cx. cedecei	25	Fakahatchee Strand	F_G9	0	Negative	2018-05-31
258	NBC 258	2017-09-06	Light Trap	Cx. cedecei	25	Fakahatchee Strand	F_G9	0	Negative	2018-05-31
259	NBC 259	2017-09-06	Light Trap	Cx. cedecei	25	Fakahatchee Strand	F_G9	0	Negative	2018-05-31
260	NBC 260	2017-09-06	Light Trap	Cx. cedecei	9	Fakahatchee Strand	F_G9	0	Negative	2018-05-31
261	NBC 261	2017-09-06	Light Trap	Cx. cedecei	25	Fakahatchee Strand	F_G9	0	Negative	2018-05-31
262	NBC 262	2017-09-06	Light Trap	Cx. cedecei	25	Fakahatchee Strand	F_G8	0	Negative	2018-05-22
263	NBC 263	2017-09-06	Light Trap	Cx. cedecei	25	Fakahatchee Strand	F_G8	0	Negative	2018-05-31
264	NBC 264	2017-09-06	Light Trap	Cx. cedecei	25	Fakahatchee Strand	F_G8	1	22.8341	2018-05-31
265	NBC 265	2017-09-06	Light Trap	Cx. cedecei	25	Fakahatchee Strand	F_G8	0	Negative	2018-05-31
266	NBC 266	2017-09-06	Light Trap	Cx. cedecei	25	Fakahatchee Strand	F_G8	0	Negative	2018-06-01
267	NBC 267	2017-09-06	Light Trap	Cx. cedecei	25	Fakahatchee Strand	F_G8	0	Negative	2018-06-01
268	NBC 268	2017-09-06	Light Trap	Cx. cedecei	25	Fakahatchee Strand	F_G8	0	Negative	2018-06-01
269	NBC 269	2017-09-06	Light Trap	Cx. cedecei	25	Fakahatchee Strand	F_G8	0	Negative	2018-05-22
270	NBC 270	2017-09-06	Light Trap	Cx. cedecei	25	Fakahatchee Strand	F_G8	0	Negative	2018-06-01
271	NBC 271	2017-09-06	Light Trap	Cx. cedecei	25	Fakahatchee Strand	F_G8	0	Negative	2018-06-01
272	NBC 272	2017-09-06	Light Trap	Cx. cedecei	25	Fakahatchee Strand	F_G8	0	Negative	2018-06-01
273	NBC 273	2017-09-06	Light Trap	Cx. cedecei	25	Fakahatchee Strand	F_G8	0	Negative	2018-06-01
274	NBC 274	2017-09-06	Light Trap	Cx. cedecei	25	Fakahatchee Strand	F_G8	0	Negative	2018-06-01
275	NBC 275	2017-09-06	Light Trap	Cx. cedecei	25	Fakahatchee Strand	F_G8	0	Negative	2018-06-01
276	NBC 276	2017-09-06	Light Trap	Cx. cedecei	25	Fakahatchee Strand	F_G8	0	Negative	2018-06-01
277	NBC 277	2017-09-06	Light Trap	Cx. cedecei	25	Fakahatchee Strand	F_G8	0	Negative	2018-06-01
278	NBC 278	2017-09-06	Light Trap	Cx. cedecei	25	Fakahatchee Strand	F_G8	0	Negative	2018-06-01	Negative	2018-06-05			***
279	NBC 279	2017-09-06	Light Trap	Cx. cedecei	25	Fakahatchee Strand	F_G8	0	Negative	2018-06-01
280	NBC 280	2017-09-06	Light Trap	Cx. cedecei	25	Fakahatchee Strand	F_G8	0	Negative	2018-06-01
281	NBC 281	2017-09-06	Light Trap	Cx. cedecei	25	Fakahatchee Strand	F_G8	0	Negative	2018-06-01
282	NBC 282	2017-09-06	Light Trap	Cx. cedecei	25	Fakahatchee Strand	F_G8	0	Negative	2018-06-01
283	NBC 283	2017-09-06	Light Trap	Cx. cedecei	25	Fakahatchee Strand	F_G8	0	Negative	2018-06-01
284	NBC 284	2017-09-06	Light Trap	Cx. cedecei	25	Fakahatchee Strand	F_G8	0	Negative	2018-06-01
285	NBC 285	2017-09-06	Light Trap	Cx. cedecei	25	Fakahatchee Strand	F_G8	0	Negative	2018-05-22
286	NBC 286	2017-09-06	Light Trap	Cx. cedecei	25	Fakahatchee Strand	F_G8	0	Negative	2018-06-01
287	NBC 287	2017-09-06	Light Trap	Cx. cedecei	25	Fakahatchee Strand	F_G8	0	Negative	2018-06-01
288	NBC 288	2017-09-06	Light Trap	Cx. cedecei	25	Fakahatchee Strand	F_G8	0	Negative	2018-06-01
289	NBC 289	2017-09-06	Light Trap	Cx. cedecei	25	Fakahatchee Strand	F_G8	0	Negative	2018-06-01
290	NBC 290	2017-09-06	Light Trap	Cx. cedecei	25	Fakahatchee Strand	F_G8	0	Negative	2018-06-01
291	NBC 291	2017-09-06	Light Trap	Cx. cedecei	25	Fakahatchee Strand	F_G8	0	Negative	2018-06-01
292	NBC 292	2017-09-06	Light Trap	Cx. cedecei	25	Fakahatchee Strand	F_G8	0	Negative	2018-06-01
293	NBC 293	2017-09-06	Light Trap	Cx. cedecei	25	Fakahatchee Strand	F_G8	0	Negative	2018-06-01
294	NBC 294	2017-09-06	Light Trap	Cx. cedecei	25	Fakahatchee Strand	F_G8	0	Negative	2018-06-01
295	NBC 295	2017-09-06	Light Trap	Cx. cedecei	25	Fakahatchee Strand	F_G8	0	Negative	2018-06-01
296	NBC 296	2017-09-06	Light Trap	Cx. cedecei	25	Fakahatchee Strand	F_G8	0	Negative	2018-06-01
297	NBC 297	2017-09-06	Light Trap	Cx. cedecei	25	Fakahatchee Strand	F_G8	0	Negative	2018-06-01
298	NBC 298	2017-09-06	Light Trap	Cx. cedecei	25	Fakahatchee Strand	F_G8	1	27.2913	2018-06-01
299	NBC 299	2017-09-06	Light Trap	Cx. cedecei	25	Fakahatchee Strand	F_G8	1	26.1202	2018-06-01
300	NBC 300	2017-09-06	Light Trap	Cx. cedecei	25	Fakahatchee Strand	F_G8	0	Negative	2018-05-22	Negative	2018-06-05			***
301	NBC 301	2017-09-06	Light Trap	Cx. cedecei	23	Fakahatchee Strand	F_G8	1	20.6821	2018-06-01
302	NBC 302	2017-10-13	Light Trap	Cx. cedecei	25	Big Cypress National Preserve	BC_TS	0	Negative	2018-06-01
303	NBC 303	2017-10-13	Light Trap	Cx. cedecei	25	Big Cypress National Preserve	BC_TS	0	Negative	2018-06-01
304	NBC 304	2017-10-13	Light Trap	Cx. cedecei	25	Big Cypress National Preserve	BC_TS	0	Negative	2018-06-01
305	NBC 305	2017-10-13	Light Trap	Cx. cedecei	25	Big Cypress National Preserve	BC_TS	0	Negative	2018-06-01
306	NBC 306	2017-10-13	Light Trap	Cx. cedecei	25	Big Cypress National Preserve	BC_TS	0	Negative	2018-06-01
307	NBC 307	2017-10-13	Light Trap	Cx. cedecei	20	Big Cypress National Preserve	BC_TS	0	Negative	2018-05-22
308	NBC 308	2017-10-11	Light Trap	Cx. cedecei	25	Big Cypress National Preserve	BC_ML1	0	Negative	2018-06-01
309	NBC 309	2017-10-11	Light Trap	Cx. cedecei	25	Big Cypress National Preserve	BC_ML1	0	Negative	2018-06-01
310	NBC 310	2017-10-11	Light Trap	Cx. cedecei	25	Big Cypress National Preserve	BC_ML1	0	Negative	2018-06-01
311	NBC 311	2017-10-11	Light Trap	Cx. cedecei	25	Big Cypress National Preserve	BC_ML1	0	Negative	2018-06-01
312	NBC 312	2017-10-11	Light Trap	Cx. cedecei	25	Big Cypress National Preserve	BC_ML1	0	Negative	2018-06-01
313	NBC 313	2017-10-11	Light Trap	Cx. cedecei	25	Big Cypress National Preserve	BC_ML1	0	Negative	2018-06-01
314	NBC 314	2017-10-11	Light Trap	Cx. cedecei	25	Big Cypress National Preserve	BC_ML1	0	Negative	2018-06-01
315	NBC 315	2017-10-11	Light Trap	Cx. cedecei	25	Big Cypress National Preserve	BC_ML1	0	Negative	2018-06-01
316	NBC 316	2017-10-11	Light Trap	Cx. cedecei	25	Big Cypress National Preserve	BC_ML1	0	Negative	2018-06-01
317	NBC 317	2017-10-11	Light Trap	Cx. cedecei	25	Big Cypress National Preserve	BC_ML1	0	Negative	2018-06-01
318	NBC 318	2017-10-11	Light Trap	Cx. cedecei	25	Big Cypress National Preserve	BC_ML1	0	Negative	2018-06-01
319	NBC 319	2017-10-12	Light Trap	Cx. cedecei	25	Florida Panther National Wildlife Refuge	P_HT	0	Negative	2018-06-01
320	NBC 320	2017-10-12	Light Trap	Cx. cedecei	6	Florida Panther National Wildlife Refuge	P_HT	0	Negative	2018-06-01
321	NBC 321	2017-10-13	Light Trap	Cx. cedecei	25	Big Cypress National Preserve	BC_ML1	0	Negative	2018-06-01
322	NBC 322	2017-10-13	Light Trap	Cx. cedecei	25	Big Cypress National Preserve	BC_ML1	0	Negative	2018-06-01
323	NBC 323	2017-10-13	Light Trap	Cx. cedecei	25	Big Cypress National Preserve	BC_ML1	0	Negative	2018-06-01
324	NBC 324	2017-10-13	Light Trap	Cx. cedecei	25	Big Cypress National Preserve	BC_ML1	0	Negative	2018-06-01
325	NBC 325	2017-10-13	Light Trap	Cx. cedecei	25	Big Cypress National Preserve	BC_ML1	0	Negative	2018-06-01
326	NBC 326	2017-10-13	Light Trap	Cx. cedecei	25	Big Cypress National Preserve	BC_ML1	0	Negative	2018-06-01
327	NBC 327	2017-10-13	Light Trap	Cx. cedecei	25	Big Cypress National Preserve	BC_ML1	0	Negative	2018-06-01
328	NBC 328	2017-10-13	Light Trap	Cx. cedecei	25	Big Cypress National Preserve	BC_ML1	0	Negative	2018-06-01
329	NBC 329	2017-10-13	Light Trap	Cx. cedecei	25	Big Cypress National Preserve	BC_ML1	0	Negative	2018-06-01
330	NBC 330	2017-10-13	Light Trap	Cx. cedecei	25	Big Cypress National Preserve	BC_ML1	0	Negative	2018-06-04
331	NBC 331	2017-10-13	Light Trap	Cx. cedecei	25	Big Cypress National Preserve	BC_ML1	0	Negative	2018-06-04
332	NBC 332	2017-10-13	Light Trap	Cx. cedecei	25	Big Cypress National Preserve	BC_ML1	0	Negative	2018-06-04	Negative	2018-06-05			***
333	NBC 333	2017-10-13	Light Trap	Cx. cedecei	25	Big Cypress National Preserve	BC_ML1	0	Negative	2018-06-04
334	NBC 334	2017-10-13	Light Trap	Cx. cedecei	25	Big Cypress National Preserve	BC_ML1	0	Negative	2018-06-04
335	NBC 335	2017-10-13	Light Trap	Cx. cedecei	25	Big Cypress National Preserve	BC_ML1	0	Negative	2018-06-04
336	NBC 336	2017-10-13	Light Trap	Cx. cedecei	25	Big Cypress National Preserve	BC_ML1	0	Negative	2018-06-04
337	NBC 337	2017-10-13	Light Trap	Cx. cedecei	25	Big Cypress National Preserve	BC_ML1	0	Negative	2018-06-04
338	NBC 338	2017-10-13	Light Trap	Cx. cedecei	25	Big Cypress National Preserve	BC_ML1	0	Negative	2018-06-04
339	NBC 339	2017-10-13	Light Trap	Cx. cedecei	25	Big Cypress National Preserve	BC_ML1	0	Negative	2018-06-04	Negative	2018-06-05			***
340	NBC 340	2017-10-13	Light Trap	Cx. cedecei	25	Big Cypress National Preserve	BC_ML1	0	Negative	2018-06-04
341	NBC 341	2017-10-13	Light Trap	Cx. cedecei	25	Big Cypress National Preserve	BC_ML1	0	Negative	2018-06-04
342	NBC 342	2017-10-13	Light Trap	Cx. cedecei	25	Big Cypress National Preserve	BC_ML1	0	Negative	2018-06-04
343	NBC 343	2017-10-13	Light Trap	Cx. cedecei	25	Big Cypress National Preserve	BC_ML1	0	Negative	2018-06-04
344	NBC 344	2017-10-13	Light Trap	Cx. cedecei	25	Big Cypress National Preserve	BC_ML1	0	Negative	2018-06-04
345	NBC 345	2017-10-13	Light Trap	Cx. cedecei	25	Big Cypress National Preserve	BC_ML1	0	Negative	2018-06-04
346	NBC 346	2017-10-13	Light Trap	Cx. cedecei	25	Big Cypress National Preserve	BC_ML1	0	Negative	2018-06-04
347	NBC 347	2017-10-13	Light Trap	Cx. cedecei	25	Big Cypress National Preserve	BC_ML1	0	Negative	2018-06-04
348	NBC 348	2017-10-13	Light Trap	Cx. cedecei	25	Big Cypress National Preserve	BC_ML1	0	Negative	2018-06-04
349	NBC 349	2017-10-13	Light Trap	Cx. cedecei	25	Big Cypress National Preserve	BC_ML1	0	Negative	2018-06-04
350	NBC 350	2017-10-13	Light Trap	Cx. cedecei	22	Big Cypress National Preserve	BC_ML1	0	Negative	2018-06-04
351	NBC 351	2017-10-10	Light Trap	Cx. cedecei	21	Florida Panther National Wildlife Refuge	P_WC	0	Negative	2018-06-04
352	NBC 352	2017-10-13	Light Trap	Cx. cedecei	25	Big Cypress National Preserve	BC_PC	0	Negative	2018-06-04
353	NBC 353	2017-10-13	Light Trap	Cx. cedecei	25	Big Cypress National Preserve	BC_PC	0	Negative	2018-06-04
354	NBC 354	2017-10-13	Light Trap	Cx. cedecei	25	Big Cypress National Preserve	BC_PC	0	Negative	2018-06-04
355	NBC 355	2017-10-13	Light Trap	Cx. cedecei	25	Big Cypress National Preserve	BC_PC	0	Negative	2018-06-04
356	NBC 356	2017-10-13	Light Trap	Cx. cedecei	25	Big Cypress National Preserve	BC_PC	0	Negative	2018-06-04
357	NBC 357	2017-10-13	Light Trap	Cx. cedecei	25	Big Cypress National Preserve	BC_PC	0	Negative	2018-06-04
358	NBC 358	2017-10-13	Light Trap	Cx. cedecei	25	Big Cypress National Preserve	BC_PC	0	Negative	2018-06-04
359	NBC 359	2017-10-13	Light Trap	Cx. cedecei	25	Big Cypress National Preserve	BC_PC	0	Negative	2018-06-04
360	NBC 360	2017-10-13	Light Trap	Cx. cedecei	25	Big Cypress National Preserve	BC_PC	0	Negative	2018-06-04
361	NBC 361	2017-10-13	Light Trap	Cx. cedecei	25	Big Cypress National Preserve	BC_PC	0	Negative	2018-06-04
362	NBC 362	2017-10-13	Light Trap	Cx. cedecei	25	Big Cypress National Preserve	BC_PC	0	Negative	2018-06-04
363	NBC 363	2017-10-13	Light Trap	Cx. cedecei	25	Big Cypress National Preserve	BC_PC	0	Negative	2018-06-04
364	NBC 364	2017-10-13	Light Trap	Cx. cedecei	25	Big Cypress National Preserve	BC_PC	0	Negative	2018-06-04
365	NBC 365	2017-10-13	Light Trap	Cx. cedecei	25	Big Cypress National Preserve	BC_PC	0	Negative	2018-06-04
366	NBC 366	2017-10-13	Light Trap	Cx. cedecei	25	Big Cypress National Preserve	BC_PC	0	Negative	2018-06-04
367	NBC 367	2017-10-13	Light Trap	Cx. cedecei	25	Big Cypress National Preserve	BC_PC	0	Negative	2018-06-04
368	NBC 368	2017-10-13	Light Trap	Cx. cedecei	25	Big Cypress National Preserve	BC_PC	0	Negative	2018-06-04
369	NBC 369	2017-10-13	Light Trap	Cx. cedecei	25	Big Cypress National Preserve	BC_PC	0	Negative	2018-06-04
370	NBC 370	2017-10-13	Light Trap	Cx. cedecei	25	Big Cypress National Preserve	BC_PC	0	Negative	2018-06-04
371	NBC 371	2017-10-13	Light Trap	Cx. cedecei	25	Big Cypress National Preserve	BC_PC	0	Negative	2018-06-04
372	NBC 372	2017-10-13	Light Trap	Cx. cedecei	25	Big Cypress National Preserve	BC_PC	0	Negative	2018-06-04
373	NBC 373	2017-10-13	Light Trap	Cx. cedecei	25	Big Cypress National Preserve	BC_PC	0	Negative	2018-06-04
374	NBC 374	2017-10-13	Light Trap	Cx. cedecei	24	Big Cypress National Preserve	BC_PC	0	Negative	2018-06-04
375	NBC 375	2017-10-11	Light Trap	Cx. cedecei	20	Big Cypress National Preserve	BC_PC	0	Negative	2018-06-04
376	NBC 376	2017-10-11	Light Trap	Cx. cedecei	25	Big Cypress National Preserve	BC_ML1	0	Negative	2018-06-04
377	NBC 377	2017-10-11	Light Trap	Cx. cedecei	25	Big Cypress National Preserve	BC_ML1	0	Negative	2018-06-04
378	NBC 378	2017-10-11	Light Trap	Cx. cedecei	25	Big Cypress National Preserve	BC_ML1	0	Negative	2018-06-04
379	NBC 379	2017-10-11	Light Trap	Cx. cedecei	25	Big Cypress National Preserve	BC_ML1	0	Negative	2018-06-04
380	NBC 380	2017-10-11	Light Trap	Cx. cedecei	25	Big Cypress National Preserve	BC_ML1	0	Negative	2018-06-04
381	NBC 381	2017-10-11	Light Trap	Cx. cedecei	25	Big Cypress National Preserve	BC_ML1	0	Negative	2018-06-04
382	NBC 382	2017-10-11	Light Trap	Cx. cedecei	25	Big Cypress National Preserve	BC_ML1	0	Negative	2018-06-04
383	NBC 383	2017-10-11	Light Trap	Cx. cedecei	25	Big Cypress National Preserve	BC_ML1	0	Negative	2018-06-04
384	NBC 384	2017-10-11	Light Trap	Cx. cedecei	25	Big Cypress National Preserve	BC_ML1	0	Negative	2018-06-04
385	NBC 385	2017-10-11	Light Trap	Cx. cedecei	25	Big Cypress National Preserve	BC_ML1	0	Negative	2018-06-04
386	NBC 386	2017-10-11	Light Trap	Cx. cedecei	25	Big Cypress National Preserve	BC_ML1	0	Negative	2018-06-04
387	NBC 387	2017-10-11	Light Trap	Cx. cedecei	25	Big Cypress National Preserve	BC_ML1	0	Negative	2018-06-04
388	NBC 388	2017-10-11	Light Trap	Cx. cedecei	25	Big Cypress National Preserve	BC_ML1	0	Negative	2018-06-04
389	NBC 389	2017-10-11	Light Trap	Cx. cedecei	25	Big Cypress National Preserve	BC_ML1	0	Negative	2018-06-04
390	NBC 390	2017-10-11	Light Trap	Cx. cedecei	3	Big Cypress National Preserve	BC_ML1	0	Negative	2018-06-05
391	NBC 391	2017-10-10	Light Trap	Cx. cedecei	25	Florida Panther National Wildlife Refuge	P_HT	0	Negative	2018-06-05
393	NBC 393	2017-10-10	Light Trap	Cx. cedecei	16	Florida Panther National Wildlife Refuge	P_HT	0	Negative	2018-06-05
394	NBC 394	2017-10-12	Light Trap	Cx. cedecei	15	Florida Panther National Wildlife Refuge	P_WC	0	Negative	2018-06-05
395	NBC 395	2017-10-12	Light Trap	Cx. cedecei	25	Florida Panther National Wildlife Refuge	P_H2	0	Negative	2018-06-05
396	NBC 396	2017-10-12	Light Trap	Cx. cedecei	25	Florida Panther National Wildlife Refuge	P_H2	0	Negative	2018-06-05
397	NBC 397	2017-10-12	Light Trap	Cx. cedecei	10	Florida Panther National Wildlife Refuge	P_H2	0	Negative	2018-06-05
398	NBC 398	2017-10-11	Light Trap	Cx. cedecei	25	Big Cypress National Preserve	BC_PC	0	Negative	2018-06-05
399	NBC 399	2017-10-11	Light Trap	Cx. cedecei	25	Big Cypress National Preserve	BC_PC	0	Negative	2018-06-05
401	NBC 401	2017-10-11	Light Trap	Cx. cedecei	25	Big Cypress National Preserve	BC_PC	0	Negative	2018-06-08
402	NBC 402	2017-10-11	Light Trap	Cx. cedecei	25	Big Cypress National Preserve	BC_PC	0	Negative	2018-06-08
403	NBC 403	2017-10-11	Light Trap	Cx. cedecei	3	Big Cypress National Preserve	BC_PC	0	Negative	2018-06-08
404	NBC 404	2017-10-10	Light Trap	Cx. cedecei	21	Florida Panther National Wildlife Refuge	P_HT	0	Negative	2018-06-08
405	NBC 405	2017-10-13	Light Trap	Cx. cedecei	25	Big Cypress National Preserve	BC_ML1	0	Negative	2018-06-08
406	NBC 406	2017-10-13	Light Trap	Cx. cedecei	25	Big Cypress National Preserve	BC_ML1	0	Negative	2018-11-13
407	NBC 407	2017-10-13	Light Trap	Cx. cedecei	25	Big Cypress National Preserve	BC_ML1	0	Negative	2018-11-13
408	NBC 408	2017-10-13	Light Trap	Cx. cedecei	25	Big Cypress National Preserve	BC_ML1	0	Negative	2018-11-13
409	NBC 409	2017-10-13	Light Trap	Cx. cedecei	25	Big Cypress National Preserve	BC_ML1	0	Negative	2018-11-13
410	NBC 410	2017-10-13	Light Trap	Cx. cedecei	25	Big Cypress National Preserve	BC_ML1	0	Negative	2018-11-13
411	NBC 411	2017-10-13	Light Trap	Cx. cedecei	25	Big Cypress National Preserve	BC_ML1	0	Negative	2018-11-13
412	NBC 412	2017-10-13	Light Trap	Cx. cedecei	25	Big Cypress National Preserve	BC_ML1	0	Negative	2018-11-13
413	NBC 413	2017-10-13	Light Trap	Cx. cedecei	25	Big Cypress National Preserve	BC_ML1	0	Negative	2018-11-13
414	NBC 414	2017-10-13	Light Trap	Cx. cedecei	25	Big Cypress National Preserve	BC_ML1	0	Negative	2018-11-13
415	NBC 415	2017-10-13	Light Trap	Cx. cedecei	25	Big Cypress National Preserve	BC_ML1	0	Negative	2018-11-13
416	NBC 416	2017-10-13	Light Trap	Cx. cedecei	25	Big Cypress National Preserve	BC_ML1	0	Negative	2018-11-13
417	NBC 417	2017-10-13	Light Trap	Cx. cedecei	25	Big Cypress National Preserve	BC_ML1	0	Negative	2018-11-13
418	NBC 418	2017-10-13	Light Trap	Cx. cedecei	25	Big Cypress National Preserve	BC_ML1	0	Negative	2018-11-13
419	NBC 419	2017-10-13	Light Trap	Cx. cedecei	25	Big Cypress National Preserve	BC_ML1	0	Negative	2018-11-13
420	NBC 420	2017-10-13	Light Trap	Cx. cedecei	25	Big Cypress National Preserve	BC_ML1	0	Negative	2018-11-13
421	NBC 421	2017-10-13	Light Trap	Cx. cedecei	25	Big Cypress National Preserve	BC_ML1	0	Negative	2018-11-13
422	NBC 422	2017-10-13	Light Trap	Cx. cedecei	25	Big Cypress National Preserve	BC_ML1	0	Negative	2018-11-13
423	NBC 423	2017-10-13	Light Trap	Cx. cedecei	25	Big Cypress National Preserve	BC_ML1	0	Negative	2018-11-13
424	NBC 424	2017-10-13	Light Trap	Cx. cedecei	25	Big Cypress National Preserve	BC_ML1	0	Negative	2018-11-13
425	NBC 425	2017-10-13	Light Trap	Cx. cedecei	25	Big Cypress National Preserve	BC_ML1	0	Negative	2018-11-13
426	NBC 426	2017-10-13	Light Trap	Cx. cedecei	25	Big Cypress National Preserve	BC_ML1	0	Negative	2018-11-13
427	NBC 427	2017-10-13	Light Trap	Cx. cedecei	20	Big Cypress National Preserve	BC_ML1	0	Negative	2018-11-13
428	NBC 428	2017-10-12	Light Trap	Cx. cedecei	5	Florida Panther National Wildlife Refuge	P_HT	0	Negative	2018-11-13
429	NBC 429	2017-10-10	Light Trap	Cx. cedecei	26	Florida Panther National Wildlife Refuge	P_H2	0	Negative	2018-11-13
430	NBC 430	2017-10-12	Light Trap	Cx. cedecei	18	Florida Panther National Wildlife Refuge	P_WC	0	Negative	2018-11-13
431	NBC 431	2017-10-11	Light Trap	Cx. cedecei	25	Big Cypress National Preserve	BC_PC	0	Negative	2018-11-13
432	NBC 432	2017-10-11	Light Trap	Cx. cedecei	25	Big Cypress National Preserve	BC_PC	0	Negative	2018-11-13
433	NBC 433	2017-10-11	Light Trap	Cx. cedecei	25	Big Cypress National Preserve	BC_PC	0	Negative	2018-11-13
434	NBC 434	2017-10-11	Light Trap	Cx. cedecei	25	Big Cypress National Preserve	BC_PC	1	21.93	2018-11-13
435	NBC 435	2017-10-11	Light Trap	Cx. cedecei	25	Big Cypress National Preserve	BC_PC	0	Negative	2018-11-13
436	NBC 436	2017-10-11	Light Trap	Cx. cedecei	25	Big Cypress National Preserve	BC_PC	0	Negative	2018-11-13
437	NBC 437	2017-10-11	Light Trap	Cx. cedecei	25	Big Cypress National Preserve	BC_PC	0	Negative	2018-11-13
438	NBC 438	2017-10-11	Light Trap	Cx. cedecei	13	Big Cypress National Preserve	BC_PC	0	Negative	2018-11-13
439	NBC 439	2017-10-12	Light Trap	Cx. cedecei	4	Florida Panther National Wildlife Refuge	P_H2	0	Negative	2018-11-13
440	NBC 440	2017-10-10	Light Trap	Cx. cedecei	25	Florida Panther National Wildlife Refuge	P_H2	0	Negative	2018-11-13
441	NBC 441	2017-10-10	Light Trap	Cx. cedecei	25	Florida Panther National Wildlife Refuge	P_H2	0	Negative	2018-11-13
442	NBC 442	2017-10-10	Light Trap	Cx. cedecei	5	Florida Panther National Wildlife Refuge	P_H2	0	Negative	2018-11-13
443	NBC 443	2017-10-10	Light Trap	Cx. cedecei	25	Florida Panther National Wildlife Refuge	P_H3	0	Negative	2018-11-13
444	NBC 444	2017-10-10	Light Trap	Cx. cedecei	25	Florida Panther National Wildlife Refuge	P_H3	0	Negative	2018-11-13
445	NBC 445	2017-10-10	Light Trap	Cx. cedecei	25	Florida Panther National Wildlife Refuge	P_H3	0	Negative	2018-11-13
446	NBC 446	2017-10-10	Light Trap	Cx. cedecei	25	Florida Panther National Wildlife Refuge	P_H3	0	Negative	2018-11-13
447	NBC 447	2017-10-10	Light Trap	Cx. cedecei	22	Florida Panther National Wildlife Refuge	P_H3	0	Negative	2018-11-13
448	NBC 448	2017-10-25	Light Trap	Cx. cedecei	25	Big Cypress National Preserve	BC_ML1	0	Negative	2018-11-13
449	NBC 449	2017-10-25	Light Trap	Cx. cedecei	25	Big Cypress National Preserve	BC_ML1	0	Negative	2018-11-13
450	NBC 450	2017-10-25	Light Trap	Cx. cedecei	25	Big Cypress National Preserve	BC_ML1	0	Negative	2018-11-13
451	NBC 451	2017-10-25	Light Trap	Cx. cedecei	25	Big Cypress National Preserve	BC_ML1	0	Negative	2018-11-13
452	NBC 452	2017-10-25	Light Trap	Cx. cedecei	25	Big Cypress National Preserve	BC_ML1	0	Negative	2018-11-13
453	NBC 453	2017-10-25	Light Trap	Cx. cedecei	25	Big Cypress National Preserve	BC_ML1	0	Negative	2018-11-13
454	NBC 454	2017-10-25	Light Trap	Cx. cedecei	25	Big Cypress National Preserve	BC_ML1	0	Negative	2018-11-13
455	NBC 455	2017-10-25	Light Trap	Cx. cedecei	25	Big Cypress National Preserve	BC_ML1	0	Negative	2018-11-13
456	NBC 456	2017-10-25	Light Trap	Cx. cedecei	25	Big Cypress National Preserve	BC_ML1	0	Negative	2018-11-13
457	NBC 457	2017-10-25	Light Trap	Cx. cedecei	25	Big Cypress National Preserve	BC_ML1	0	Negative	2018-11-13
458	NBC 458	2017-10-25	Light Trap	Cx. cedecei	25	Big Cypress National Preserve	BC_ML1	0	Negative	2018-11-13
459	NBC 459	2017-10-25	Light Trap	Cx. cedecei	25	Big Cypress National Preserve	BC_ML1	0	Negative	2018-11-13
460	NBC 460	2017-10-25	Light Trap	Cx. cedecei	25	Big Cypress National Preserve	BC_ML1	0	Negative	2018-11-13
461	NBC 461	2017-10-25	Light Trap	Cx. cedecei	25	Big Cypress National Preserve	BC_ML1	0	Negative	2018-11-13
462	NBC 462	2017-10-25	Light Trap	Cx. cedecei	25	Big Cypress National Preserve	BC_ML1	0	Negative	2018-11-13
463	NBC 463	2017-10-25	Light Trap	Cx. cedecei	25	Big Cypress National Preserve	BC_ML1	0	Negative	2018-11-13
464	NBC 464	2017-10-25	Light Trap	Cx. cedecei	25	Big Cypress National Preserve	BC_ML1	0	Negative	2018-11-13
465	NBC 465	2017-10-25	Light Trap	Cx. cedecei	25	Big Cypress National Preserve	BC_ML1	0	Negative	2018-11-13
466	NBC 466	2017-10-25	Light Trap	Cx. cedecei	25	Big Cypress National Preserve	BC_ML1	0	Negative	2018-11-13
467	NBC 467	2017-10-25	Light Trap	Cx. cedecei	25	Big Cypress National Preserve	BC_ML1	0	Negative	2018-11-13					****
468	NBC 468	2017-10-25	Light Trap	Cx. cedecei	25	Big Cypress National Preserve	BC_ML1	0	Negative	2018-11-13					****
469	NBC 469	2017-10-25	Light Trap	Cx. cedecei	25	Big Cypress National Preserve	BC_ML1	0	Negative	2018-11-13					****
470	NBC 470	2017-10-25	Light Trap	Cx. cedecei	25	Big Cypress National Preserve	BC_ML1	0	Negative	2018-11-13					****
471	NBC 471	2017-10-25	Light Trap	Cx. cedecei	25	Big Cypress National Preserve	BC_ML1	0	Negative	2018-11-13					****
472	NBC 472	2017-10-25	Light Trap	Cx. cedecei	25	Big Cypress National Preserve	BC_ML1	0	Negative	2018-11-13					****
473	NBC 473	2017-10-25	Light Trap	Cx. cedecei	25	Big Cypress National Preserve	BC_ML1	0	Negative	2018-11-13					****
474	NBC 474	2017-10-25	Light Trap	Cx. cedecei	25	Big Cypress National Preserve	BC_ML1	0	Negative	2018-11-13					****
475	NBC 475	2017-10-25	Light Trap	Cx. cedecei	25	Big Cypress National Preserve	BC_ML1	0	Negative	2018-11-13					****
476	NBC 476	2017-10-25	Light Trap	Cx. cedecei	25	Big Cypress National Preserve	BC_ML1	0	Negative	2018-11-13					****
477	NBC 477	2017-10-25	Light Trap	Cx. cedecei	25	Big Cypress National Preserve	BC_ML1	0	Negative	2018-11-13					****
478	NBC 478	2017-10-25	Light Trap	Cx. cedecei	25	Big Cypress National Preserve	BC_ML1	0	Negative	2018-11-13					****
479	NBC 479	2017-10-25	Light Trap	Cx. cedecei	25	Big Cypress National Preserve	BC_ML1	0	Negative	2018-11-13					****
480	NBC 480	2017-10-25	Light Trap	Cx. cedecei	25	Big Cypress National Preserve	BC_ML1	0	Negative	2018-11-13					****
481	NBC 481	2017-10-25	Light Trap	Cx. cedecei	25	Big Cypress National Preserve	BC_ML1	0	Negative	2018-11-13					****
482	NBC 482	2017-10-25	Light Trap	Cx. cedecei	25	Big Cypress National Preserve	BC_ML1	0	Negative	2018-11-13					****
483	NBC 483	2017-10-25	Light Trap	Cx. cedecei	25	Big Cypress National Preserve	BC_ML1	0	Negative	2018-11-13					****
484	NBC 484	2017-10-25	Light Trap	Cx. cedecei	25	Big Cypress National Preserve	BC_ML1	0	Negative	2018-11-13					****
485	NBC 485	2017-10-25	Light Trap	Cx. cedecei	25	Big Cypress National Preserve	BC_ML1	0	Negative	2018-11-13					****
486	NBC 486	2017-10-25	Light Trap	Cx. cedecei	25	Big Cypress National Preserve	BC_ML1	0	Negative	2018-06-18					****
487	NBC 487	2017-10-25	Light Trap	Cx. cedecei	25	Big Cypress National Preserve	BC_ML1	0	Negative	2018-06-18					****
488	NBC 488	2017-10-25	Light Trap	Cx. cedecei	25	Big Cypress National Preserve	BC_ML1	0	Negative	2018-06-18					****
489	NBC 489	2017-10-25	Light Trap	Cx. cedecei	25	Big Cypress National Preserve	BC_ML1	0	Negative	2018-06-18					****
490	NBC 490	2017-10-25	Light Trap	Cx. cedecei	25	Big Cypress National Preserve	BC_ML1	0	Negative	2018-06-18					****
491	NBC 491	2017-10-25	Light Trap	Cx. cedecei	25	Big Cypress National Preserve	BC_ML1	0	Negative	2018-06-18					****
492	NBC 492	2017-10-25	Light Trap	Cx. cedecei	25	Big Cypress National Preserve	BC_ML1	0	Negative	2018-06-18					****
493	NBC 493	2017-10-25	Light Trap	Cx. cedecei	25	Big Cypress National Preserve	BC_ML1	0	Negative	2018-06-18					****
494	NBC 494	2017-10-25	Light Trap	Cx. cedecei	25	Big Cypress National Preserve	BC_ML1	0	Negative	2018-06-18					****
495	NBC 495	2017-10-25	Light Trap	Cx. cedecei	25	Big Cypress National Preserve	BC_ML1	0	Negative	2018-06-18					****
496	NBC 496	2017-10-25	Light Trap	Cx. cedecei	25	Big Cypress National Preserve	BC_ML1	0	Negative	2018-06-18
497	NBC 497	2017-10-25	Light Trap	Cx. cedecei	25	Big Cypress National Preserve	BC_ML1	0	Negative	2018-06-18
498	NBC 498	2017-10-25	Light Trap	Cx. cedecei	25	Big Cypress National Preserve	BC_ML1	0	Negative	2018-06-18
499	NBC 499	2017-10-25	Light Trap	Cx. cedecei	25	Big Cypress National Preserve	BC_ML1	0	Negative	2018-06-18
500	NBC 500	2017-10-25	Light Trap	Cx. cedecei	25	Big Cypress National Preserve	BC_ML1	0	Negative	2018-06-18
501	NBC 501	2017-10-25	Light Trap	Cx. cedecei	25	Big Cypress National Preserve	BC_ML1	0	Negative	2018-06-18
502	NBC 502	2017-10-25	Light Trap	Cx. cedecei	25	Big Cypress National Preserve	BC_ML1	0	Negative	2018-06-18
503	NBC 503	2017-10-25	Light Trap	Cx. cedecei	25	Big Cypress National Preserve	BC_ML1	0	Negative	2018-06-18
504	NBC 504	2017-10-25	Light Trap	Cx. cedecei	25	Big Cypress National Preserve	BC_ML1	0	Negative	2018-06-18
505	NBC 505	2017-10-25	Light Trap	Cx. cedecei	25	Big Cypress National Preserve	BC_ML1	0	Negative	2018-06-18
506	NBC 506	2017-10-25	Light Trap	Cx. cedecei	25	Big Cypress National Preserve	BC_ML1	0	Negative	2018-06-18
507	NBC 507	2017-10-25	Light Trap	Cx. cedecei	25	Big Cypress National Preserve	BC_ML1	0	Negative	2018-06-18
508	NBC 508	2017-10-25	Light Trap	Cx. cedecei	25	Big Cypress National Preserve	BC_ML1	0	Negative	2018-06-18
509	NBC 509	2017-10-25	Light Trap	Cx. cedecei	25	Big Cypress National Preserve	BC_ML1	0	Negative	2018-06-18
510	NBC 510	2017-10-25	Light Trap	Cx. cedecei	25	Big Cypress National Preserve	BC_ML1	0	Negative	2018-06-18
511	NBC 511	2017-10-25	Light Trap	Cx. cedecei	25	Big Cypress National Preserve	BC_ML1	0	Negative	2018-06-18
512	NBC 512	2017-10-25	Light Trap	Cx. cedecei	25	Big Cypress National Preserve	BC_ML1	0	Negative	2018-06-18
513	NBC 513	2017-10-25	Light Trap	Cx. cedecei	25	Big Cypress National Preserve	BC_ML1	0	Negative	2018-06-18
514	NBC 514	2017-10-25	Light Trap	Cx. cedecei	25	Big Cypress National Preserve	BC_ML1	0	Negative	2018-06-18
515	NBC 515	2017-10-25	Light Trap	Cx. cedecei	25	Big Cypress National Preserve	BC_ML1	0	Negative	2018-06-18
516	NBC 516	2017-10-25	Light Trap	Cx. cedecei	25	Big Cypress National Preserve	BC_ML1	0	Negative	2018-06-18
517	NBC 517	2017-10-25	Light Trap	Cx. cedecei	25	Big Cypress National Preserve	BC_ML1	0	Negative	2018-06-18
518	NBC 518	2017-10-25	Light Trap	Cx. cedecei	25	Big Cypress National Preserve	BC_ML1	0	Negative	2018-06-18
519	NBC 519	2017-10-25	Light Trap	Cx. cedecei	25	Big Cypress National Preserve	BC_ML1	0	Negative	2018-06-18
520	NBC 520	2017-10-25	Light Trap	Cx. cedecei	25	Big Cypress National Preserve	BC_ML1	0	Negative	2018-06-18
521	NBC 521	2017-10-25	Light Trap	Cx. cedecei	25	Big Cypress National Preserve	BC_ML1	0	Negative	2018-06-18
522	NBC 522	2017-10-25	Light Trap	Cx. cedecei	25	Big Cypress National Preserve	BC_ML1	0	Negative	2018-06-18
523	NBC 523	2017-10-25	Light Trap	Cx. cedecei	25	Big Cypress National Preserve	BC_ML1	0	Negative	2018-06-18
524	NBC 524	2017-10-25	Light Trap	Cx. cedecei	25	Big Cypress National Preserve	BC_ML1	0	Negative	2018-06-18
525	NBC 525	2017-10-25	Light Trap	Cx. cedecei	25	Big Cypress National Preserve	BC_ML1	0	Negative	2018-06-18
526	NBC 526	2017-10-25	Light Trap	Cx. cedecei	25	Big Cypress National Preserve	BC_ML1	0	Negative	2018-06-18
527	NBC 527	2017-10-25	Light Trap	Cx. cedecei	25	Big Cypress National Preserve	BC_ML1	0	Negative	2018-06-18
528	NBC 528	2017-10-25	Light Trap	Cx. cedecei	25	Big Cypress National Preserve	BC_ML1	0	Negative	2018-06-18
529	NBC 529	2017-10-25	Light Trap	Cx. cedecei	25	Big Cypress National Preserve	BC_ML1	0	Negative	2018-06-18
530	NBC 530	2017-10-25	Light Trap	Cx. cedecei	25	Big Cypress National Preserve	BC_ML1	0	Negative	2018-06-18
531	NBC 531	2017-10-25	Light Trap	Cx. cedecei	25	Big Cypress National Preserve	BC_ML1	0	Negative	2018-06-18
532	NBC 532	2017-10-25	Light Trap	Cx. cedecei	25	Big Cypress National Preserve	BC_ML1	0	Negative	2018-06-18
533	NBC 533	2017-10-25	Light Trap	Cx. cedecei	25	Big Cypress National Preserve	BC_ML1	0	Negative	2018-06-18
534	NBC 534	2017-10-25	Light Trap	Cx. cedecei	25	Big Cypress National Preserve	BC_ML1	0	Negative	2018-06-18
535	NBC 535	2017-10-25	Light Trap	Cx. cedecei	25	Big Cypress National Preserve	BC_ML1	0	Negative	2018-06-18
536	NBC 536	2017-10-25	Light Trap	Cx. cedecei	25	Big Cypress National Preserve	BC_ML1	0	Negative	2018-06-18
537	NBC 537	2017-10-25	Light Trap	Cx. cedecei	25	Big Cypress National Preserve	BC_ML1	0	Negative	2018-06-18
538	NBC 538	2017-10-25	Light Trap	Cx. cedecei	25	Big Cypress National Preserve	BC_ML1	0	Negative	2018-06-18
539	NBC 539	2017-10-25	Light Trap	Cx. cedecei	25	Big Cypress National Preserve	BC_ML1	0	Negative	2018-06-18
540	NBC 540	2017-10-25	Light Trap	Cx. cedecei	25	Big Cypress National Preserve	BC_ML1	0	Negative	2018-06-18
541	NBC 541	2017-10-25	Light Trap	Cx. cedecei	25	Big Cypress National Preserve	BC_ML1	0	Negative	2018-06-18
542	NBC 542	2017-10-25	Light Trap	Cx. cedecei	25	Big Cypress National Preserve	BC_ML1	0	Negative	2018-06-18
543	NBC 543	2017-10-25	Light Trap	Cx. cedecei	25	Big Cypress National Preserve	BC_ML1	0	Negative	2018-06-18
544	NBC 544	2017-10-25	Light Trap	Cx. cedecei	25	Big Cypress National Preserve	BC_ML1	0	Negative	2018-06-18
545	NBC 545	2017-10-25	Light Trap	Cx. cedecei	25	Big Cypress National Preserve	BC_ML1	0	Negative	2018-06-18
546	NBC 546	2017-10-25	Light Trap	Cx. cedecei	25	Big Cypress National Preserve	BC_ML1	0	Negative	2018-06-21	Negative	2018-06-25
547	NBC 547	2017-10-25	Light Trap	Cx. cedecei	25	Big Cypress National Preserve	BC_ML1	0	Negative	2018-06-21	Negative	2018-06-25
548	NBC 548	2017-10-25	Light Trap	Cx. cedecei	25	Big Cypress National Preserve	BC_ML1	1	20.8047	2018-06-21	18.9442	2018-06-25			****
549	NBC 549	2017-10-25	Light Trap	Cx. cedecei	25	Big Cypress National Preserve	BC_ML1	0	Negative	2018-06-21	Negative	2018-06-25
550	NBC 550	2017-10-25	Light Trap	Cx. cedecei	25	Big Cypress National Preserve	BC_ML1	0	Negative	2018-06-21	Negative	2018-06-25
551	NBC 551	2017-10-25	Light Trap	Cx. cedecei	25	Big Cypress National Preserve	BC_ML1	0	Negative	2018-06-21	Negative	2018-06-25
552	NBC 552	2017-10-25	Light Trap	Cx. cedecei	25	Big Cypress National Preserve	BC_ML1	0	Negative	2018-06-21	Negative	2018-06-25
553	NBC 553	2017-10-25	Light Trap	Cx. cedecei	9	Big Cypress National Preserve	BC_ML1	0	Negative	2018-06-21	Negative	2018-06-25
554	NBC 554	2017-10-25	Light Trap	Cx. cedecei	25	Big Cypress National Preserve	BC_PC	0	Negative	2018-06-21	Negative	2018-06-25
555	NBC 555	2017-10-25	Light Trap	Cx. cedecei	25	Big Cypress National Preserve	BC_PC	0	Negative	2018-06-21	Negative	2018-06-25
556	NBC 556	2017-10-25	Light Trap	Cx. cedecei	25	Big Cypress National Preserve	BC_PC	0	Negative	2018-06-21	Negative	2018-06-25
557	NBC 557	2017-10-25	Light Trap	Cx. cedecei	25	Big Cypress National Preserve	BC_PC	0	Negative	2018-06-21	Negative	2018-06-25
558	NBC 558	2017-10-25	Light Trap	Cx. cedecei	25	Big Cypress National Preserve	BC_PC	0	Negative	2018-06-21	Negative	2018-06-25
559	NBC 559	2017-10-25	Light Trap	Cx. cedecei	25	Big Cypress National Preserve	BC_PC	0	Negative	2018-06-21	Negative	2018-06-25
560	NBC 560	2017-10-25	Light Trap	Cx. cedecei	25	Big Cypress National Preserve	BC_PC	0	Negative	2018-06-21	Negative	2018-06-25
561	NBC 561	2017-10-25	Light Trap	Cx. cedecei	25	Big Cypress National Preserve	BC_PC	0	Negative	2018-06-21	Negative	2018-06-25
562	NBC 562	2017-10-25	Light Trap	Cx. cedecei	25	Big Cypress National Preserve	BC_PC	0	Negative	2018-06-21	Negative	2018-06-25
563	NBC 563	2017-10-25	Light Trap	Cx. cedecei	25	Big Cypress National Preserve	BC_PC	0	Negative	2018-06-21	Negative	2018-06-25
564	NBC 564	2017-10-25	Light Trap	Cx. cedecei	25	Big Cypress National Preserve	BC_PC	0	Negative	2018-06-21	Negative	2018-06-25
565	NBC 565	2017-10-25	Light Trap	Cx. cedecei	25	Big Cypress National Preserve	BC_PC	0	Negative	2018-06-21	Negative	2018-06-25
566	NBC 566	2017-10-25	Light Trap	Cx. cedecei	25	Big Cypress National Preserve	BC_PC	0	Negative	2018-06-21	Negative	2018-06-25
567	NBC 567	2017-10-25	Light Trap	Cx. cedecei	25	Big Cypress National Preserve	BC_PC	0	Negative	2018-06-21	Negative	2018-06-25
568	NBC 568	2017-10-25	Light Trap	Cx. cedecei	25	Big Cypress National Preserve	BC_PC	0	Negative	2018-06-21	Negative	2018-06-25
569	NBC 569	2017-10-25	Light Trap	Cx. cedecei	25	Big Cypress National Preserve	BC_PC	0	Negative	2018-06-21	Negative	2018-06-25
570	NBC 570	2017-10-25	Light Trap	Cx. cedecei	25	Big Cypress National Preserve	BC_PC	0	Negative	2018-06-21	Negative	2018-06-25
571	NBC 571	2017-10-25	Light Trap	Cx. cedecei	25	Big Cypress National Preserve	BC_PC	0	Negative	2018-06-21	Negative	2018-06-25
572	NBC 572	2017-10-25	Light Trap	Cx. cedecei	25	Big Cypress National Preserve	BC_PC	0	Negative	2018-06-21	Negative	2018-06-25
573	NBC 573	2017-10-25	Light Trap	Cx. cedecei	25	Big Cypress National Preserve	BC_PC	0	Negative	2018-06-21	Negative	2018-06-25
574	NBC 574	2017-10-25	Light Trap	Cx. cedecei	25	Big Cypress National Preserve	BC_PC	0	Negative	2018-06-21	Negative	2018-06-25
575	NBC 575	2017-10-25	Light Trap	Cx. cedecei	25	Big Cypress National Preserve	BC_PC	0	Negative	2018-06-21	Negative	2018-06-25
576	NBC 576	2017-10-25	Light Trap	Cx. cedecei	25	Big Cypress National Preserve	BC_PC	0	Negative	2018-06-25
577	NBC 577	2017-10-25	Light Trap	Cx. cedecei	25	Big Cypress National Preserve	BC_PC	0	Negative	2018-06-25
578	NBC 578	2017-10-25	Light Trap	Cx. cedecei	25	Big Cypress National Preserve	BC_PC	0	Negative	2018-06-25
579	NBC 579	2017-10-25	Light Trap	Cx. cedecei	25	Big Cypress National Preserve	BC_PC	0	Negative	2018-06-25
580	NBC 580	2017-10-25	Light Trap	Cx. cedecei	25	Big Cypress National Preserve	BC_PC	0	Negative	2018-06-25
581	NBC 581	2017-10-25	Light Trap	Cx. cedecei	25	Big Cypress National Preserve	BC_PC	0	Negative	2018-06-25
582	NBC 582	2017-10-25	Light Trap	Cx. cedecei	25	Big Cypress National Preserve	BC_PC	0	Negative	2018-06-25
583	NBC 583	2017-10-25	Light Trap	Cx. cedecei	25	Big Cypress National Preserve	BC_PC	0	Negative	2018-06-25
584	NBC 584	2017-10-25	Light Trap	Cx. cedecei	25	Big Cypress National Preserve	BC_PC	0	Negative	2018-06-25
585	NBC 585	2017-10-25	Light Trap	Cx. cedecei	25	Big Cypress National Preserve	BC_PC	0	Negative	2018-06-25
586	NBC 586	2017-10-25	Light Trap	Cx. cedecei	25	Big Cypress National Preserve	BC_PC	0	Negative	2018-06-25
587	NBC 587	2017-10-25	Light Trap	Cx. cedecei	25	Big Cypress National Preserve	BC_PC	0	Negative	2018-06-25
588	NBC 588	2017-10-25	Light Trap	Cx. cedecei	25	Big Cypress National Preserve	BC_PC	0	Negative	2018-06-25
589	NBC 589	2017-10-25	Light Trap	Cx. cedecei	25	Big Cypress National Preserve	BC_PC	0	Negative	2018-06-25
590	NBC 590	2017-10-25	Light Trap	Cx. cedecei	25	Big Cypress National Preserve	BC_PC	0	Negative	2018-06-25
591	NBC 591	2017-10-25	Light Trap	Cx. cedecei	25	Big Cypress National Preserve	BC_PC	0	Negative	2018-06-25
592	NBC 592	2017-10-25	Light Trap	Cx. cedecei	25	Big Cypress National Preserve	BC_PC	0	Negative	2018-06-25
593	NBC 593	2017-10-25	Light Trap	Cx. cedecei	25	Big Cypress National Preserve	BC_PC	0	Negative	2018-06-25
594	NBC 594	2017-10-25	Light Trap	Cx. cedecei	25	Big Cypress National Preserve	BC_PC	0	Negative	2018-06-25
595	NBC 595	2017-10-25	Light Trap	Cx. cedecei	25	Big Cypress National Preserve	BC_PC	0	Negative	2018-06-25
596	NBC 596	2017-10-25	Light Trap	Cx. cedecei	25	Big Cypress National Preserve	BC_PC	0	Negative	2018-06-25
597	NBC 597	2017-10-25	Light Trap	Cx. cedecei	25	Big Cypress National Preserve	BC_PC	0	Negative	2018-06-25
598	NBC 598	2017-10-25	Light Trap	Cx. cedecei	25	Big Cypress National Preserve	BC_PC	0	Negative	2018-06-25
599	NBC 599	2017-10-25	Light Trap	Cx. cedecei	25	Big Cypress National Preserve	BC_PC	0	Negative	2018-06-25
600	NBC 600	2017-10-25	Light Trap	Cx. cedecei	25	Big Cypress National Preserve	BC_PC	0	Negative	2018-06-25
601	NBC 601	2017-10-25	Light Trap	Cx. cedecei	25	Big Cypress National Preserve	BC_PC	0	Negative	2018-06-25
602	NBC 602	2017-10-25	Light Trap	Cx. cedecei	25	Big Cypress National Preserve	BC_PC	0	Negative	2018-06-25
603	NBC 603	2017-10-25	Light Trap	Cx. cedecei	25	Big Cypress National Preserve	BC_PC	0	Negative	2018-06-25
604	NBC 604	2017-10-25	Light Trap	Cx. cedecei	25	Big Cypress National Preserve	BC_PC	0	Negative	2018-06-25
605	NBC 605	2017-10-25	Light Trap	Cx. cedecei	25	Big Cypress National Preserve	BC_PC	0	Negative	2018-06-25
606	NBC 606	2017-10-25	Light Trap	Cx. cedecei	25	Big Cypress National Preserve	BC_PC	0	Negative	2018-06-29
607	NBC 607	2017-10-25	Light Trap	Cx. cedecei	25	Big Cypress National Preserve	BC_PC	0	Negative	2018-06-29
608	NBC 608	2017-10-25	Light Trap	Cx. cedecei	25	Big Cypress National Preserve	BC_PC	0	Negative	2018-06-29
609	NBC 609	2017-10-25	Light Trap	Cx. cedecei	25	Big Cypress National Preserve	BC_PC	0	Negative	2018-06-29
610	NBC 610	2017-10-25	Light Trap	Cx. cedecei	25	Big Cypress National Preserve	BC_PC	0	Negative	2018-06-29
611	NBC 611	2017-10-25	Light Trap	Cx. cedecei	25	Big Cypress National Preserve	BC_PC	0	Negative	2018-06-29
612	NBC 612	2017-10-25	Light Trap	Cx. cedecei	25	Big Cypress National Preserve	BC_PC	0	Negative	2018-06-29
613	NBC 613	2017-10-25	Light Trap	Cx. cedecei	25	Big Cypress National Preserve	BC_PC	0	Negative	2018-06-29
614	NBC 614	2017-10-25	Light Trap	Cx. cedecei	25	Big Cypress National Preserve	BC_PC	0	Negative	2018-06-29
615	NBC 615	2017-10-25	Light Trap	Cx. cedecei	25	Big Cypress National Preserve	BC_PC	0	Negative	2018-06-29
616	NBC 616	2017-10-25	Light Trap	Cx. cedecei	25	Big Cypress National Preserve	BC_PC	0	Negative	2018-06-29
617	NBC 617	2017-10-25	Light Trap	Cx. cedecei	25	Big Cypress National Preserve	BC_PC	0	Negative	2018-06-29
618	NBC 618	2017-10-25	Light Trap	Cx. cedecei	25	Big Cypress National Preserve	BC_PC	0	Negative	2018-06-29
619	NBC 619	2017-10-25	Light Trap	Cx. cedecei	25	Big Cypress National Preserve	BC_PC	0	Negative	2018-06-29
620	NBC 620	2017-10-25	Light Trap	Cx. cedecei	25	Big Cypress National Preserve	BC_PC	0	Negative	2018-06-29
621	NBC 621	2017-10-25	Light Trap	Cx. cedecei	25	Big Cypress National Preserve	BC_PC	0	Negative	2018-06-29
622	NBC 622	2017-10-25	Light Trap	Cx. cedecei	25	Big Cypress National Preserve	BC_PC	0	Negative	2018-06-29
623	NBC 623	2017-10-25	Light Trap	Cx. cedecei	25	Big Cypress National Preserve	BC_PC	0	Negative	2018-06-29
624	NBC 624	2017-10-25	Light Trap	Cx. cedecei	25	Big Cypress National Preserve	BC_PC	0	Negative	2018-06-29
625	NBC 625	2017-10-26	Light Trap	Cx. cedecei	9	Big Cypress National Preserve	BC_PC	0	Negative	2018-06-29
626	NBC 626	2017-10-26	Light Trap	Cx. cedecei	25	Fakahatchee Strand	F_G8	0	Negative	2018-06-29
627	NBC 627	2017-10-26	Light Trap	Cx. cedecei	20	Fakahatchee Strand	F_G8	0	Negative	2018-06-29
628	NBC 628	2017-10-25	Light Trap	Cx. cedecei	5	Fakahatchee Strand	F_G7	0	Negative	2018-06-29
629	NBC 629	2017-10-25	Light Trap	Cx. cedecei	6	Fakahatchee Strand	F_G9	0	Negative	2018-06-29
630	NBC 630	2017-10-25	Light Trap	Cx. cedecei	25	Big Cypress National Preserve	BC_PC	0	Negative	2018-06-29
631	NBC 631	2017-10-25	Light Trap	Cx. cedecei	25	Big Cypress National Preserve	BC_PC	0	Negative	2018-06-29
632	NBC 632	2017-10-25	Light Trap	Cx. cedecei	25	Big Cypress National Preserve	BC_PC	0	Negative	2018-06-29
633	NBC 633	2017-10-25	Light Trap	Cx. cedecei	25	Big Cypress National Preserve	BC_PC	0	Negative	2018-06-29
634	NBC 634	2017-10-25	Light Trap	Cx. cedecei	25	Big Cypress National Preserve	BC_PC	0	Negative	2018-06-29
635	NBC 635	2017-10-25	Light Trap	Cx. cedecei	25	Big Cypress National Preserve	BC_PC	0	Negative	2018-06-29
636	NBC 636	2017-10-25	Light Trap	Cx. cedecei	25	Big Cypress National Preserve	BC_PC	0	Negative	2018-06-29
637	NBC 637	2017-10-25	Light Trap	Cx. cedecei	25	Big Cypress National Preserve	BC_PC	0	Negative	2018-06-29
638	NBC 638	2017-10-25	Light Trap	Cx. cedecei	25	Big Cypress National Preserve	BC_PC	0	Negative	2018-06-29
639	NBC 639	2017-10-25	Light Trap	Cx. cedecei	25	Big Cypress National Preserve	BC_PC	0	Negative	2018-06-29
640	NBC 640	2017-10-25	Light Trap	Cx. cedecei	25	Big Cypress National Preserve	BC_PC	0	Negative	2018-06-29
641	NBC 641	2017-10-25	Light Trap	Cx. cedecei	25	Big Cypress National Preserve	BC_PC	0	Negative	2018-06-29
642	NBC 642	2017-10-25	Light Trap	Cx. cedecei	25	Big Cypress National Preserve	BC_PC	0	Negative	2018-06-29
643	NBC 643	2017-10-25	Light Trap	Cx. cedecei	25	Big Cypress National Preserve	BC_PC	0	Negative	2018-06-29
644	NBC 644	2017-10-25	Light Trap	Cx. cedecei	25	Big Cypress National Preserve	BC_PC	0	Negative	2018-06-29
645	NBC 645	2017-10-25	Light Trap	Cx. cedecei	25	Big Cypress National Preserve	BC_PC	0	Negative	2018-06-29
646	NBC 646	2017-10-25	Light Trap	Cx. cedecei	25	Big Cypress National Preserve	BC_PC	0	Negative	2018-06-29
647	NBC 647	2017-10-25	Light Trap	Cx. cedecei	25	Big Cypress National Preserve	BC_PC	0	Negative	2018-06-29
648	NBC 648	2017-10-25	Light Trap	Cx. cedecei	25	Big Cypress National Preserve	BC_PC	0	Negative	2018-06-29
649	NBC 649	2017-10-25	Light Trap	Cx. cedecei	25	Big Cypress National Preserve	BC_PC	0	Negative	2018-06-29
650	NBC 650	2017-10-25	Light Trap	Cx. cedecei	25	Big Cypress National Preserve	BC_PC	0	Negative	2018-06-29
651	NBC 651	2017-10-25	Light Trap	Cx. cedecei	25	Big Cypress National Preserve	BC_PC	0	Negative	2018-06-29
652	NBC 652	2017-10-25	Light Trap	Cx. cedecei	25	Big Cypress National Preserve	BC_PC	0	Negative	2018-06-29
653	NBC 653	2017-10-25	Light Trap	Cx. cedecei	25	Big Cypress National Preserve	BC_PC	0	Negative	2018-06-29
654	NBC 654	2017-10-25	Light Trap	Cx. cedecei	25	Big Cypress National Preserve	BC_PC	0	Negative	2018-06-29
655	NBC 655	2017-10-25	Light Trap	Cx. cedecei	25	Big Cypress National Preserve	BC_PC	0	Negative	2018-06-29
656	NBC 656	2017-10-25	Light Trap	Cx. cedecei	25	Big Cypress National Preserve	BC_PC	0	Negative	2018-06-29
657	NBC 657	2017-10-25	Light Trap	Cx. cedecei	25	Big Cypress National Preserve	BC_PC	0	Negative	2018-06-29
658	NBC 658	2017-10-25	Light Trap	Cx. cedecei	25	Big Cypress National Preserve	BC_PC	0	Negative	2018-06-29
659	NBC 659	2017-10-25	Light Trap	Cx. cedecei	25	Big Cypress National Preserve	BC_PC	0	Negative	2018-06-29
660	NBC 660	2017-10-25	Light Trap	Cx. cedecei	25	Big Cypress National Preserve	BC_PC	0	Negative	2018-06-29
661	NBC 661	2017-10-25	Light Trap	Cx. cedecei	25	Big Cypress National Preserve	BC_PC	0	Negative	2018-06-29
662	NBC 662	2017-10-25	Light Trap	Cx. cedecei	25	Big Cypress National Preserve	BC_PC	0	Negative	2018-06-29
663	NBC 663	2017-10-25	Light Trap	Cx. cedecei	25	Big Cypress National Preserve	BC_PC	0	Negative	2018-06-29
664	NBC 664	2017-10-25	Light Trap	Cx. cedecei	25	Big Cypress National Preserve	BC_PC	0	Negative	2018-06-29
665	NBC 665	2017-10-25	Light Trap	Cx. cedecei	25	Big Cypress National Preserve	BC_PC	0	Negative	2018-06-29
666	NBC 666	2017-10-25	Light Trap	Cx. cedecei	25	Big Cypress National Preserve	BC_PC	0	Negative	2018-09-12
667	NBC 667	2017-10-25	Light Trap	Cx. cedecei	25	Big Cypress National Preserve	BC_PC	0	Negative	2018-09-12
668	NBC 668	2017-10-25	Light Trap	Cx. cedecei	25	Big Cypress National Preserve	BC_PC	0	Negative	2018-09-12
669	NBC 669	2017-10-25	Light Trap	Cx. cedecei	25	Big Cypress National Preserve	BC_PC	0	Negative	2018-09-12
670	NBC 670	2017-10-25	Light Trap	Cx. cedecei	25	Big Cypress National Preserve	BC_PC	0	Negative	2018-09-12
671	NBC 671	2017-10-25	Light Trap	Cx. cedecei	25	Big Cypress National Preserve	BC_PC	0	Negative	2018-09-12
672	NBC 672	2017-10-25	Light Trap	Cx. cedecei	25	Big Cypress National Preserve	BC_PC	0	Negative	2018-09-12
673	NBC 673	2017-10-25	Light Trap	Cx. cedecei	25	Big Cypress National Preserve	BC_PC	0	Negative	2018-09-12
674	NBC 674	2017-10-25	Light Trap	Cx. cedecei	25	Big Cypress National Preserve	BC_PC	0	Negative	2018-09-12
675	NBC 675	2017-10-25	Light Trap	Cx. cedecei	25	Big Cypress National Preserve	BC_PC	0	Negative	2018-09-12
676	NBC 676	2017-10-25	Light Trap	Cx. cedecei	25	Big Cypress National Preserve	BC_PC	0	Negative	2018-09-12
677	NBC 677	2017-10-25	Light Trap	Cx. cedecei	25	Big Cypress National Preserve	BC_PC	0	Negative	2018-09-12
678	NBC 678	2017-10-25	Light Trap	Cx. cedecei	25	Big Cypress National Preserve	BC_PC	0	Negative	2018-09-12
679	NBC 679	2017-10-25	Light Trap	Cx. cedecei	25	Big Cypress National Preserve	BC_PC	0	Negative	2018-09-12
680	NBC 680	2017-10-25	Light Trap	Cx. cedecei	25	Big Cypress National Preserve	BC_PC	0	Negative	2018-09-12
681	NBC 681	2017-10-25	Light Trap	Cx. cedecei	25	Big Cypress National Preserve	BC_PC	0	Negative	2018-09-12
682	NBC 682	2017-10-25	Light Trap	Cx. cedecei	25	Big Cypress National Preserve	BC_PC	0	Negative	2018-09-12
683	NBC 683	2017-10-25	Light Trap	Cx. cedecei	25	Big Cypress National Preserve	BC_PC	0	Negative	2018-09-12
684	NBC 684	2017-10-27	Light Trap	Cx. cedecei	25	Big Cypress National Preserve	BC_PC	0	Negative	2018-09-12
685	NBC 685	2017-10-27	Light Trap	Cx. cedecei	25	Big Cypress National Preserve	BC_PC	0	Negative	2018-09-12
686	NBC 686	2017-10-27	Light Trap	Cx. cedecei	25	Big Cypress National Preserve	BC_PC	0	Negative	2018-09-12
687	NBC 687	2017-10-27	Light Trap	Cx. cedecei	25	Big Cypress National Preserve	BC_PC	0	Negative	2018-09-12
688	NBC 688	2017-10-27	Light Trap	Cx. cedecei	25	Big Cypress National Preserve	BC_PC	0	Negative	2018-09-12
689	NBC 689	2017-10-27	Light Trap	Cx. cedecei	25	Big Cypress National Preserve	BC_PC	0	Negative	2018-09-12
690	NBC 690	2017-10-27	Light Trap	Cx. cedecei	25	Big Cypress National Preserve	BC_PC	0	Negative	2018-09-12
691	NBC 691	2017-10-27	Light Trap	Cx. cedecei	25	Big Cypress National Preserve	BC_PC	0	Negative	2018-09-12
692	NBC 692	2017-10-27	Light Trap	Cx. cedecei	8	Big Cypress National Preserve	BC_PC	0	Negative	2018-09-12
693	NBC 693	2017-10-25	Light Trap	Cx. cedecei	25	Big Cypress National Preserve	BC_PC	0	Negative	2018-09-12
694	NBC 694	2017-10-25	Light Trap	Cx. cedecei	25	Big Cypress National Preserve	BC_PC	0	Negative	2018-09-12
695	NBC 695	2017-10-25	Light Trap	Cx. cedecei	25	Big Cypress National Preserve	BC_PC	0	Negative	2018-09-12
696	NBC 696	2017-10-25	Light Trap	Cx. cedecei	25	Big Cypress National Preserve	BC_PC	0	Negative	2018-08-02
697	NBC 697	2017-10-25	Light Trap	Cx. cedecei	25	Big Cypress National Preserve	BC_PC	0	Negative	2018-08-02
698	NBC 698	2017-10-25	Light Trap	Cx. cedecei	25	Big Cypress National Preserve	BC_PC	0	Negative	2018-08-02
699	NBC 699	2017-10-25	Light Trap	Cx. cedecei	25	Big Cypress National Preserve	BC_PC	0	Negative	2018-08-02
700	NBC 700	2017-10-25	Light Trap	Cx. cedecei	25	Big Cypress National Preserve	BC_PC	0	Negative	2018-08-02
701	NBC 701	2017-10-25	Light Trap	Cx. cedecei	25	Big Cypress National Preserve	BC_PC	0	Negative	2018-08-02
702	NBC 702	2017-10-25	Light Trap	Cx. cedecei	25	Big Cypress National Preserve	BC_PC	0	Negative	2018-08-02
703	NBC 703	2017-10-25	Light Trap	Cx. cedecei	25	Big Cypress National Preserve	BC_PC	0	Negative	2018-08-02
704	NBC 704	2017-10-25	Light Trap	Cx. cedecei	25	Big Cypress National Preserve	BC_PC	0	Negative	2018-08-02
705	NBC 705	2017-10-25	Light Trap	Cx. cedecei	25	Big Cypress National Preserve	BC_PC	0	Negative	2018-08-02
706	NBC 706	2017-10-25	Light Trap	Cx. cedecei	25	Big Cypress National Preserve	BC_PC	0	Negative	2018-08-02
707	NBC 707	2017-10-25	Light Trap	Cx. cedecei	25	Big Cypress National Preserve	BC_PC	0	Negative	2018-08-02
708	NBC 708	2017-10-25	Light Trap	Cx. cedecei	25	Big Cypress National Preserve	BC_PC	0	Negative	2018-08-02
709	NBC 709	2017-10-25	Light Trap	Cx. cedecei	25	Big Cypress National Preserve	BC_PC	0	Negative	2018-08-02
710	NBC 710	2017-10-25	Light Trap	Cx. cedecei	25	Big Cypress National Preserve	BC_PC	0	Negative	2018-08-02
711	NBC 711	2017-10-25	Light Trap	Cx. cedecei	25	Big Cypress National Preserve	BC_PC	0	Negative	2018-08-02
712	NBC 712	2017-10-25	Light Trap	Cx. cedecei	25	Big Cypress National Preserve	BC_PC	0	Negative	2018-08-02
713	NBC 713	2017-10-25	Light Trap	Cx. cedecei	25	Big Cypress National Preserve	BC_PC	0	Negative	2018-08-02
714	NBC 714	2017-10-25	Light Trap	Cx. cedecei	25	Big Cypress National Preserve	BC_PC	0	Negative	2018-08-02
715	NBC 715	2017-10-25	Light Trap	Cx. cedecei	25	Big Cypress National Preserve	BC_PC	0	Negative	2018-08-02
716	NBC 716	2017-10-25	Light Trap	Cx. cedecei	25	Big Cypress National Preserve	BC_PC	0	Negative	2018-08-02
717	NBC 717	2017-10-25	Light Trap	Cx. cedecei	25	Big Cypress National Preserve	BC_PC	0	Negative	2018-08-02
718	NBC 718	2017-10-25	Light Trap	Cx. cedecei	25	Big Cypress National Preserve	BC_PC	0	Negative	2018-08-02
719	NBC 719	2017-10-25	Light Trap	Cx. cedecei	25	Big Cypress National Preserve	BC_PC	0	Negative	2018-08-02
720	NBC 720	2017-10-25	Light Trap	Cx. cedecei	25	Big Cypress National Preserve	BC_PC	0	Negative	2018-08-02
721	NBC 721	2017-10-27	Light Trap	Cx. cedecei	25	Big Cypress National Preserve	BC_ML1	0	Negative	2018-08-02
722	NBC 722	2017-10-27	Light Trap	Cx. cedecei	25	Big Cypress National Preserve	BC_ML1	0	Negative	2018-08-02
723	NBC 723	2017-10-27	Light Trap	Cx. cedecei	25	Big Cypress National Preserve	BC_ML1	0	Negative	2018-08-02
724	NBC 724	2017-10-27	Light Trap	Cx. cedecei	25	Big Cypress National Preserve	BC_ML1	0	Negative	2018-08-02
725	NBC 725	2017-10-27	Light Trap	Cx. cedecei	25	Big Cypress National Preserve	BC_ML1	0	Negative	2018-08-02
726	NBC 726	2017-10-27	Light Trap	Cx. cedecei	25	Big Cypress National Preserve	BC_ML1	0	Negative	2018-08-08
727	NBC 727	2017-10-27	Light Trap	Cx. cedecei	25	Big Cypress National Preserve	BC_ML1	0	Negative	2018-08-08
728	NBC 728	2017-10-27	Light Trap	Cx. cedecei	25	Big Cypress National Preserve	BC_ML1	0	Negative	2018-08-08
729	NBC 729	2017-10-27	Light Trap	Cx. cedecei	25	Big Cypress National Preserve	BC_ML1	0	Negative	2018-08-08
730	NBC 730	2017-10-27	Light Trap	Cx. cedecei	25	Big Cypress National Preserve	BC_ML1	0	Negative	2018-08-08
731	NBC 731	2017-10-27	Light Trap	Cx. cedecei	25	Big Cypress National Preserve	BC_ML1	0	Negative	2018-08-08
732	NBC 732	2017-10-27	Light Trap	Cx. cedecei	25	Big Cypress National Preserve	BC_ML1	0	Negative	2018-08-08
733	NBC 733	2017-10-27	Light Trap	Cx. cedecei	25	Big Cypress National Preserve	BC_ML1	0	Negative	2018-08-08
734	NBC 734	2017-10-27	Light Trap	Cx. cedecei	3	Big Cypress National Preserve	BC_ML1	0	Negative	2018-08-08
735	NBC 735	2017-10-27	Light Trap	Cx. cedecei	15	Fakahatchee Strand	F_G7	0	Negative	2018-08-08
736	NBC 736	2017-10-27	Light Trap	Cx. cedecei	25	Fakahatchee Strand	F_G8	0	Negative	2018-08-08
737	NBC 737	2017-10-27	Light Trap	Cx. cedecei	25	Fakahatchee Strand	F_G8	0	Negative	2018-08-08
738	NBC 738	2017-10-27	Light Trap	Cx. cedecei	5	Fakahatchee Strand	F_G8	0	Negative	2018-08-08
739	NBC 739	2017-10-27	Light Trap	Cx. cedecei	10	Fakahatchee Strand	F_G9	0	Negative	2018-08-08
740	NBC 740	2017-10-25	Light Trap	Cx. cedecei	25	Big Cypress National Preserve	BC_ML1	0	Negative	2018-08-08
741	NBC 741	2017-10-25	Light Trap	Cx. cedecei	25	Big Cypress National Preserve	BC_ML1	0	Negative	2018-08-08
742	NBC 742	2017-10-25	Light Trap	Cx. cedecei	25	Big Cypress National Preserve	BC_ML1	0	Negative	2018-08-08
743	NBC 743	2017-10-25	Light Trap	Cx. cedecei	25	Big Cypress National Preserve	BC_ML1	0	Negative	2018-08-08
744	NBC 744	2017-10-25	Light Trap	Cx. cedecei	25	Big Cypress National Preserve	BC_ML1	0	Negative	2018-08-08
745	NBC 745	2017-10-25	Light Trap	Cx. cedecei	25	Big Cypress National Preserve	BC_ML1	0	Negative	2018-08-08
746	NBC 746	2017-10-25	Light Trap	Cx. cedecei	25	Big Cypress National Preserve	BC_ML1	0	Negative	2018-08-08
747	NBC 747	2017-10-25	Light Trap	Cx. cedecei	25	Big Cypress National Preserve	BC_ML1	0	Negative	2018-08-08
748	NBC 748	2017-10-25	Light Trap	Cx. cedecei	25	Big Cypress National Preserve	BC_ML1	0	Negative	2018-08-08
749	NBC 749	2017-10-25	Light Trap	Cx. cedecei	25	Big Cypress National Preserve	BC_ML1	0	Negative	2018-08-08
750	NBC 750	2017-10-25	Light Trap	Cx. cedecei	25	Big Cypress National Preserve	BC_ML1	0	Negative	2018-08-08
751	NBC 751	2017-10-25	Light Trap	Cx. cedecei	25	Big Cypress National Preserve	BC_ML1	0	Negative	2018-08-08
752	NBC 752	2017-10-25	Light Trap	Cx. cedecei	25	Big Cypress National Preserve	BC_ML1	0	Negative	2018-08-08
753	NBC 753	2017-10-25	Light Trap	Cx. cedecei	25	Big Cypress National Preserve	BC_ML1	0	Negative	2018-08-08
754	NBC 754	2017-10-25	Light Trap	Cx. cedecei	25	Big Cypress National Preserve	BC_ML1	0	Negative	2018-08-08
755	NBC 755	2017-10-25	Light Trap	Cx. cedecei	25	Big Cypress National Preserve	BC_ML1	0	Negative	2018-08-08
756	NBC 756	2017-10-25	Light Trap	Cx. cedecei	25	Big Cypress National Preserve	BC_ML1	0	Negative	2018-08-09
757	NBC 757	2017-10-25	Light Trap	Cx. cedecei	25	Big Cypress National Preserve	BC_ML1	0	Negative	2018-08-09
758	NBC 758	2017-10-25	Light Trap	Cx. cedecei	25	Big Cypress National Preserve	BC_ML1	0	Negative	2018-08-09
759	NBC 759	2017-10-25	Light Trap	Cx. cedecei	25	Big Cypress National Preserve	BC_ML1	0	Negative	2018-08-09
760	NBC 760	2017-10-25	Light Trap	Cx. cedecei	25	Big Cypress National Preserve	BC_ML1	0	Negative	2018-08-09
761	NBC 761	2017-10-25	Light Trap	Cx. cedecei	25	Big Cypress National Preserve	BC_ML1	0	Negative	2018-08-09
762	NBC 762	2017-10-25	Light Trap	Cx. cedecei	25	Big Cypress National Preserve	BC_ML1	0	Negative	2018-08-09
763	NBC 763	2017-10-25	Light Trap	Cx. cedecei	25	Big Cypress National Preserve	BC_ML1	0	Negative	2018-08-09
764	NBC 764	2017-10-25	Light Trap	Cx. cedecei	25	Big Cypress National Preserve	BC_ML1	0	Negative	2018-08-09
765	NBC 765	2017-10-25	Light Trap	Cx. cedecei	25	Big Cypress National Preserve	BC_ML1	0	Negative	2018-08-09
766	NBC 766	2017-10-25	Light Trap	Cx. cedecei	25	Big Cypress National Preserve	BC_ML1	0	Negative	2018-08-09
767	NBC 767	2017-10-25	Light Trap	Cx. cedecei	25	Big Cypress National Preserve	BC_ML1	0	Negative	2018-08-09
768	NBC 768	2017-10-25	Light Trap	Cx. cedecei	25	Big Cypress National Preserve	BC_ML1	0	Negative	2018-08-09
769	NBC 769	2017-10-25	Light Trap	Cx. cedecei	25	Big Cypress National Preserve	BC_ML1	0	Negative	2018-08-09
770	NBC 770	2017-10-25	Light Trap	Cx. cedecei	25	Big Cypress National Preserve	BC_ML1	0	Negative	2018-08-09
771	NBC 771	2017-10-25	Light Trap	Cx. cedecei	25	Big Cypress National Preserve	BC_ML1	0	Negative	2018-08-09
772	NBC 772	2017-10-25	Light Trap	Cx. cedecei	25	Big Cypress National Preserve	BC_ML1	0	Negative	2018-08-09
773	NBC 773	2017-10-25	Light Trap	Cx. cedecei	25	Big Cypress National Preserve	BC_ML1	0	Negative	2018-08-09
774	NBC 774	2017-10-25	Light Trap	Cx. cedecei	25	Big Cypress National Preserve	BC_ML1	1	25.761	2018-08-09
775	NBC 775	2017-10-25	Light Trap	Cx. cedecei	25	Big Cypress National Preserve	BC_ML1	0	Negative	2018-08-09
776	NBC 776	2017-10-25	Light Trap	Cx. cedecei	25	Big Cypress National Preserve	BC_ML1	0	Negative	2018-08-09
777	NBC 777	2017-10-25	Light Trap	Cx. cedecei	25	Big Cypress National Preserve	BC_ML1	0	Negative	2018-08-09
778	NBC 778	2017-10-25	Light Trap	Cx. cedecei	25	Big Cypress National Preserve	BC_ML1	0	Negative	2018-08-09
779	NBC 779	2017-10-25	Light Trap	Cx. cedecei	25	Big Cypress National Preserve	BC_ML1	0	Negative	2018-08-09
780	NBC 780	2017-10-25	Light Trap	Cx. cedecei	25	Big Cypress National Preserve	BC_ML1	0	Negative	2018-08-09
781	NBC 781	2017-10-25	Light Trap	Cx. cedecei	25	Big Cypress National Preserve	BC_ML1	0	Negative	2018-08-09
782	NBC 782	2017-10-25	Light Trap	Cx. cedecei	25	Big Cypress National Preserve	BC_ML1	0	Negative	2018-08-09
783	NBC 783	2017-10-25	Light Trap	Cx. cedecei	25	Big Cypress National Preserve	BC_ML1	0	Negative	2018-08-09
784	NBC 784	2017-10-25	Light Trap	Cx. cedecei	25	Big Cypress National Preserve	BC_ML1	0	Negative	2018-08-09
785	NBC 785	2017-10-25	Light Trap	Cx. cedecei	25	Big Cypress National Preserve	BC_ML1	0	Negative	2018-08-09
786	NBC 786	2017-10-25	Light Trap	Cx. cedecei	25	Big Cypress National Preserve	BC_ML1	0	Negative	2018-08-09
787	NBC 787	2017-10-25	Light Trap	Cx. cedecei	25	Big Cypress National Preserve	BC_ML1	0	Negative	2018-08-09
788	NBC 788	2017-10-25	Light Trap	Cx. cedecei	25	Big Cypress National Preserve	BC_ML1	0	Negative	2018-08-09
789	NBC 789	2017-10-25	Light Trap	Cx. cedecei	25	Big Cypress National Preserve	BC_ML1	0	Negative	2018-08-09
790	NBC 790	2017-10-25	Light Trap	Cx. cedecei	25	Big Cypress National Preserve	BC_ML1	0	Negative	2018-08-09
791	NBC 791	2017-10-25	Light Trap	Cx. cedecei	25	Big Cypress National Preserve	BC_ML1	0	Negative	2018-08-09
792	NBC 792	2017-10-25	Light Trap	Cx. cedecei	25	Big Cypress National Preserve	BC_ML1	0	Negative	2018-08-09
793	NBC 793	2017-10-25	Light Trap	Cx. cedecei	25	Big Cypress National Preserve	BC_ML1	0	Negative	2018-08-09
794	NBC 794	2017-10-25	Light Trap	Cx. cedecei	25	Big Cypress National Preserve	BC_ML1	0	Negative	2018-08-09
795	NBC 795	2017-10-25	Light Trap	Cx. cedecei	25	Big Cypress National Preserve	BC_ML1	0	Negative	2018-08-09
796	NBC 796	2017-10-25	Light Trap	Cx. cedecei	25	Big Cypress National Preserve	BC_ML1	0	Negative	2018-08-09
797	NBC 797	2017-10-25	Light Trap	Cx. cedecei	7	Big Cypress National Preserve	BC_ML1	0	Negative	2018-08-09
798	NBC 798	2017-10-25	Light Trap	Cx. cedecei	25	Fakahatchee Strand	F_G9	0	Negative	2018-08-09
799	NBC 799	2017-10-25	Light Trap	Cx. cedecei	25	Fakahatchee Strand	F_G9	0	Negative	2018-08-09
800	NBC 800	2017-10-25	Light Trap	Cx. cedecei	25	Fakahatchee Strand	F_G9	0	Negative	2018-08-09
801	NBC 801	2017-10-25	Light Trap	Cx. cedecei	25	Fakahatchee Strand	F_G9	0	Negative	2018-08-09
802	NBC 802	2017-10-25	Light Trap	Cx. cedecei	25	Fakahatchee Strand	F_G9	0	Negative	2018-08-09
803	NBC 803	2017-10-25	Light Trap	Cx. cedecei	25	Fakahatchee Strand	F_G9	0	Negative	2018-08-09
804	NBC 804	2017-10-25	Light Trap	Cx. cedecei	25	Fakahatchee Strand	F_G9	0	Negative	2018-08-09
805	NBC 805	2017-10-25	Light Trap	Cx. cedecei	25	Fakahatchee Strand	F_G9	0	Negative	2018-08-09
806	NBC 806	2017-10-25	Light Trap	Cx. cedecei	25	Fakahatchee Strand	F_G9	0	Negative	2018-08-09
807	NBC 807	2017-10-25	Light Trap	Cx. cedecei	25	Fakahatchee Strand	F_G9	0	Negative	2018-08-09
808	NBC 808	2017-10-25	Light Trap	Cx. cedecei	25	Fakahatchee Strand	F_G9	0	Negative	2018-08-09
809	NBC 809	2017-10-25	Light Trap	Cx. cedecei	25	Fakahatchee Strand	F_G9	0	Negative	2018-08-09
810	NBC 810	2017-10-25	Light Trap	Cx. cedecei	25	Fakahatchee Strand	F_G9	0	Negative	2018-08-09
811	NBC 811	2017-10-25	Light Trap	Cx. cedecei	25	Fakahatchee Strand	F_G9	0	Negative	2018-08-09
812	NBC 812	2017-10-25	Light Trap	Cx. cedecei	25	Fakahatchee Strand	F_G9	0	Negative	2018-08-09
813	NBC 813	2017-10-25	Light Trap	Cx. cedecei	25	Fakahatchee Strand	F_G9	0	Negative	2018-08-09
814	NBC 814	2017-10-25	Light Trap	Cx. cedecei	25	Fakahatchee Strand	F_G9	0	Negative	2018-08-09
815	NBC 815	2017-10-25	Light Trap	Cx. cedecei	25	Fakahatchee Strand	F_G9	0	Negative	2018-08-10
816	NBC 816	2017-10-25	Light Trap	Cx. cedecei	25	Fakahatchee Strand	F_G9	0	Negative	2018-08-10
817	NBC 817	2017-10-25	Light Trap	Cx. cedecei	25	Fakahatchee Strand	F_G9	0	Negative	2018-08-10
818	NBC 818	2017-10-25	Light Trap	Cx. cedecei	28	Fakahatchee Strand	F_G9	0	Negative	2018-08-10
819	NBC 819	2017-10-27	Light Trap	Cx. cedecei	25	Big Cypress National Preserve	BC_TS	1	21.54	2018-08-10
820	NBC 820	2017-10-27	Light Trap	Cx. cedecei	25	Big Cypress National Preserve	BC_TS	0	Negative	2018-08-10
821	NBC 821	2017-10-27	Light Trap	Cx. cedecei	8	Big Cypress National Preserve	BC_TS	0	Negative	2018-08-10
822	NBC 822	2017-10-25	Light Trap	Cx. cedecei	25	Big Cypress National Preserve	BC_ML2	0	Negative	2018-08-10
823	NBC 823	2017-10-25	Light Trap	Cx. cedecei	25	Big Cypress National Preserve	BC_ML2	0	Negative	2018-08-10
824	NBC 824	2017-10-25	Light Trap	Cx. cedecei	25	Big Cypress National Preserve	BC_ML2	0	Negative	2018-08-10
825	NBC 825	2017-10-25	Light Trap	Cx. cedecei	25	Big Cypress National Preserve	BC_ML2	0	Negative	2018-08-10
826	NBC 826	2017-10-25	Light Trap	Cx. cedecei	25	Big Cypress National Preserve	BC_ML2	0	Negative	2018-08-10
827	NBC 827	2017-10-25	Light Trap	Cx. cedecei	25	Big Cypress National Preserve	BC_ML2	0	Negative	2018-08-10
828	NBC 828	2017-10-25	Light Trap	Cx. cedecei	25	Big Cypress National Preserve	BC_ML2	0	Negative	2018-08-10
829	NBC 829	2017-10-25	Light Trap	Cx. cedecei	25	Big Cypress National Preserve	BC_ML2	0	Negative	2018-08-10
830	NBC 830	2017-10-25	Light Trap	Cx. cedecei	25	Big Cypress National Preserve	BC_ML2	0	Negative	2018-08-10
831	NBC 831	2017-10-25	Light Trap	Cx. cedecei	25	Big Cypress National Preserve	BC_ML2	0	Negative	2018-08-10
832	NBC 832	2017-10-25	Light Trap	Cx. cedecei	25	Big Cypress National Preserve	BC_ML2	0	Negative	2018-08-10
833	NBC 833	2017-10-25	Light Trap	Cx. cedecei	25	Big Cypress National Preserve	BC_ML2	0	Negative	2018-08-10
834	NBC 834	2017-10-25	Light Trap	Cx. cedecei	25	Big Cypress National Preserve	BC_ML2	0	Negative	2018-08-10
835	NBC 835	2017-10-25	Light Trap	Cx. cedecei	25	Big Cypress National Preserve	BC_ML2	0	Negative	2018-08-10
836	NBC 836	2017-10-25	Light Trap	Cx. cedecei	25	Big Cypress National Preserve	BC_ML2	0	Negative	2018-08-10
837	NBC 837	2017-10-25	Light Trap	Cx. cedecei	25	Big Cypress National Preserve	BC_ML2	0	Negative	2018-08-10
838	NBC 838	2017-10-25	Light Trap	Cx. cedecei	25	Big Cypress National Preserve	BC_ML2	0	Negative	2018-08-10
839	NBC 839	2017-10-25	Light Trap	Cx. cedecei	25	Big Cypress National Preserve	BC_ML2	0	Negative	2018-08-10
840	NBC 840	2017-10-25	Light Trap	Cx. cedecei	25	Big Cypress National Preserve	BC_ML2	0	Negative	2018-08-10
841	NBC 841	2017-10-25	Light Trap	Cx. cedecei	25	Big Cypress National Preserve	BC_ML2	0	Negative	2018-08-10
842	NBC 842	2017-10-25	Light Trap	Cx. cedecei	25	Big Cypress National Preserve	BC_ML2	0	Negative	2018-08-10
843	NBC 843	2017-10-25	Light Trap	Cx. cedecei	25	Big Cypress National Preserve	BC_ML2	0	Negative	2018-08-10
844	NBC 844	2017-10-25	Light Trap	Cx. cedecei	25	Big Cypress National Preserve	BC_ML2	0	Negative	2018-08-10
845	NBC 845	2017-10-25	Light Trap	Cx. cedecei	25	Big Cypress National Preserve	BC_ML2	0	Negative	2018-08-10
846	NBC 846	2017-10-25	Light Trap	Cx. cedecei	25	Big Cypress National Preserve	BC_ML2	0	Negative	2018-08-10
847	NBC 847	2017-10-25	Light Trap	Cx. cedecei	25	Big Cypress National Preserve	BC_ML2	0	Negative	2018-08-10
848	NBC 848	2017-10-25	Light Trap	Cx. cedecei	25	Big Cypress National Preserve	BC_ML2	0	Negative	2018-08-10
849	NBC 849	2017-10-25	Light Trap	Cx. cedecei	25	Big Cypress National Preserve	BC_ML2	0	Negative	2018-08-10
850	NBC 850	2017-10-25	Light Trap	Cx. cedecei	25	Big Cypress National Preserve	BC_ML2	0	Negative	2018-08-10
851	NBC 851	2017-10-25	Light Trap	Cx. cedecei	25	Big Cypress National Preserve	BC_ML2	0	Negative	2018-08-10
852	NBC 852	2017-10-25	Light Trap	Cx. cedecei	25	Big Cypress National Preserve	BC_ML2	0	Negative	2018-08-10
853	NBC 853	2017-10-25	Light Trap	Cx. cedecei	25	Big Cypress National Preserve	BC_ML2	0	Negative	2018-08-10
854	NBC 854	2017-10-25	Light Trap	Cx. cedecei	25	Big Cypress National Preserve	BC_ML2	0	Negative	2018-08-10
855	NBC 855	2017-10-25	Light Trap	Cx. cedecei	25	Big Cypress National Preserve	BC_ML2	0	Negative	2018-08-10
856	NBC 856	2017-10-25	Light Trap	Cx. cedecei	25	Big Cypress National Preserve	BC_ML2	0	Negative	2018-08-10
857	NBC 857	2017-10-25	Light Trap	Cx. cedecei	25	Big Cypress National Preserve	BC_ML2	0	Negative	2018-08-10
858	NBC 858	2017-10-25	Light Trap	Cx. cedecei	25	Big Cypress National Preserve	BC_ML2	0	Negative	2018-08-10
859	NBC 859	2017-10-25	Light Trap	Cx. cedecei	25	Big Cypress National Preserve	BC_ML2	0	Negative	2018-08-10
860	NBC 860	2017-10-25	Light Trap	Cx. cedecei	25	Big Cypress National Preserve	BC_ML2	0	Negative	2018-08-10
861	NBC 861	2017-10-25	Light Trap	Cx. cedecei	25	Big Cypress National Preserve	BC_ML2	0	Negative	2018-08-10
862	NBC 862	2017-10-25	Light Trap	Cx. cedecei	25	Big Cypress National Preserve	BC_ML2	0	Negative	2018-08-10
863	NBC 863	2017-10-25	Light Trap	Cx. cedecei	25	Big Cypress National Preserve	BC_ML2	0	Negative	2018-08-10
864	NBC 864	2017-10-25	Light Trap	Cx. cedecei	25	Big Cypress National Preserve	BC_ML2	0	Negative	2018-08-10
865	NBC 865	2017-10-25	Light Trap	Cx. cedecei	25	Big Cypress National Preserve	BC_ML2	0	Negative	2018-08-10
866	NBC 866	2017-10-25	Light Trap	Cx. cedecei	25	Big Cypress National Preserve	BC_ML2	0	Negative	2018-08-10
867	NBC 867	2017-10-25	Light Trap	Cx. cedecei	25	Big Cypress National Preserve	BC_ML2	0	Negative	2018-08-10
868	NBC 868	2017-10-25	Light Trap	Cx. cedecei	25	Big Cypress National Preserve	BC_ML2	0	Negative	2018-08-10
869	NBC 869	2017-10-25	Light Trap	Cx. cedecei	25	Big Cypress National Preserve	BC_ML2	0	Negative	2018-08-10
870	NBC 870	2017-10-25	Light Trap	Cx. cedecei	25	Big Cypress National Preserve	BC_ML2	0	Negative	2018-08-10
871	NBC 871	2017-10-25	Light Trap	Cx. cedecei	25	Big Cypress National Preserve	BC_ML2	0	Negative	2018-08-10
872	NBC 872	2017-10-25	Light Trap	Cx. cedecei	25	Big Cypress National Preserve	BC_ML2	0	Negative	2018-08-10
873	NBC 873	2017-10-25	Light Trap	Cx. cedecei	25	Big Cypress National Preserve	BC_ML2	0	Negative	2018-08-10
874	NBC 874	2017-10-25	Light Trap	Cx. cedecei	25	Big Cypress National Preserve	BC_ML2	0	Negative	2018-08-10
875	NBC 875	2017-10-25	Light Trap	Cx. cedecei	25	Big Cypress National Preserve	BC_ML2	0	Negative	2018-08-13
876	NBC 876	2017-10-25	Light Trap	Cx. cedecei	25	Big Cypress National Preserve	BC_ML2	0	Negative	2018-08-13
877	NBC 877	2017-10-25	Light Trap	Cx. cedecei	25	Big Cypress National Preserve	BC_ML2	0	Negative	2018-08-13
878	NBC 878	2017-10-25	Light Trap	Cx. cedecei	25	Big Cypress National Preserve	BC_ML2	0	Negative	2018-08-13
879	NBC 879	2017-10-25	Light Trap	Cx. cedecei	25	Big Cypress National Preserve	BC_ML2	0	Negative	2018-08-13
880	NBC 880	2017-10-25	Light Trap	Cx. cedecei	25	Big Cypress National Preserve	BC_ML2	0	Negative	2018-08-13
881	NBC 881	2017-10-25	Light Trap	Cx. cedecei	25	Big Cypress National Preserve	BC_ML2	0	Negative	2018-08-13
882	NBC 882	2017-10-25	Light Trap	Cx. cedecei	25	Big Cypress National Preserve	BC_ML2	0	Negative	2018-08-13
883	NBC 883	2017-10-25	Light Trap	Cx. cedecei	25	Big Cypress National Preserve	BC_ML2	0	Negative	2018-08-13
884	NBC 884	2017-10-25	Light Trap	Cx. cedecei	25	Big Cypress National Preserve	BC_ML2	0	Negative	2018-08-13
885	NBC 885	2017-10-25	Light Trap	Cx. cedecei	25	Big Cypress National Preserve	BC_ML2	0	Negative	2018-08-13
886	NBC 886	2017-10-25	Light Trap	Cx. cedecei	25	Big Cypress National Preserve	BC_ML2	0	Negative	2018-08-13
887	NBC 887	2017-10-25	Light Trap	Cx. cedecei	25	Big Cypress National Preserve	BC_ML2	0	Negative	2018-08-13
888	NBC 888	2017-10-25	Light Trap	Cx. cedecei	25	Big Cypress National Preserve	BC_ML2	0	Negative	2018-08-13
889	NBC 889	2017-10-25	Light Trap	Cx. cedecei	25	Big Cypress National Preserve	BC_ML2	0	Negative	2018-08-13
890	NBC 890	2017-10-25	Light Trap	Cx. cedecei	25	Big Cypress National Preserve	BC_ML2	0	Negative	2018-08-13
891	NBC 891	2017-10-25	Light Trap	Cx. cedecei	25	Big Cypress National Preserve	BC_ML2	0	Negative	2018-08-13
892	NBC 892	2017-10-25	Light Trap	Cx. cedecei	25	Big Cypress National Preserve	BC_ML2	0	Negative	2018-08-13
893	NBC 893	2017-10-25	Light Trap	Cx. cedecei	25	Big Cypress National Preserve	BC_ML2	0	Negative	2018-08-13
894	NBC 894	2017-10-25	Light Trap	Cx. cedecei	25	Big Cypress National Preserve	BC_ML2	0	Negative	2018-08-13
895	NBC 895	2017-10-25	Light Trap	Cx. cedecei	25	Big Cypress National Preserve	BC_ML2	0	Negative	2018-08-13
896	NBC 896	2017-10-25	Light Trap	Cx. cedecei	25	Big Cypress National Preserve	BC_ML2	0	Negative	2018-08-13
897	NBC 897	2017-10-25	Light Trap	Cx. cedecei	25	Big Cypress National Preserve	BC_ML2	0	Negative	2018-08-13
898	NBC 898	2017-10-25	Light Trap	Cx. cedecei	25	Big Cypress National Preserve	BC_ML2	0	Negative	2018-08-13
899	NBC 899	2017-10-25	Light Trap	Cx. cedecei	25	Big Cypress National Preserve	BC_ML2	0	Negative	2018-08-13
900	NBC 900	2017-10-25	Light Trap	Cx. cedecei	25	Big Cypress National Preserve	BC_ML2	0	Negative	2018-08-13
901	NBC 901	2017-10-25	Light Trap	Cx. cedecei	25	Big Cypress National Preserve	BC_ML2	0	Negative	2018-08-13
902	NBC 902	2017-10-25	Light Trap	Cx. cedecei	31	Big Cypress National Preserve	BC_ML2	0	Negative	2018-08-13
903	NBC 903	2017-10-25	Light Trap	Cx. cedecei	25	Fakahatchee Strand	F_G7	0	Negative	2018-08-13
904	NBC 904	2017-10-25	Light Trap	Cx. cedecei	25	Fakahatchee Strand	F_G7	0	Negative	2018-08-13
905	NBC 905	2017-10-25	Light Trap	Cx. cedecei	25	Fakahatchee Strand	F_G7	0	Negative	2018-08-13
906	NBC 906	2017-10-25	Light Trap	Cx. cedecei	25	Fakahatchee Strand	F_G7	0	Negative	2018-08-13
907	NBC 907	2017-10-25	Light Trap	Cx. cedecei	25	Fakahatchee Strand	F_G7	0	Negative	2018-08-13
908	NBC 908	2017-10-25	Light Trap	Cx. cedecei	25	Fakahatchee Strand	F_G7	0	Negative	2018-08-13
909	NBC 909	2017-10-25	Light Trap	Cx. cedecei	25	Fakahatchee Strand	F_G7	0	Negative	2018-08-13
910	NBC 910	2017-10-25	Light Trap	Cx. cedecei	25	Fakahatchee Strand	F_G7	0	Negative	2018-08-13
911	NBC 911	2017-10-25	Light Trap	Cx. cedecei	23	Fakahatchee Strand	F_G7	0	Negative	2018-08-13
912	NBC 912	2017-10-25	Light Trap	Cx. cedecei	25	Big Cypress National Preserve	BC_TS	0	Negative	2018-08-13
913	NBC 913	2017-10-25	Light Trap	Cx. cedecei	25	Big Cypress National Preserve	BC_TS	0	Negative	2018-08-13
914	NBC 914	2017-10-25	Light Trap	Cx. cedecei	25	Big Cypress National Preserve	BC_TS	0	Negative	2018-08-13
915	NBC 915	2017-10-25	Light Trap	Cx. cedecei	25	Big Cypress National Preserve	BC_TS	0	Negative	2018-08-13
916	NBC 916	2017-10-25	Light Trap	Cx. cedecei	25	Big Cypress National Preserve	BC_TS	0	Negative	2018-08-13
917	NBC 917	2017-10-25	Light Trap	Cx. cedecei	25	Big Cypress National Preserve	BC_TS	0	Negative	2018-08-13
918	NBC 918	2017-10-25	Light Trap	Cx. cedecei	25	Big Cypress National Preserve	BC_TS	0	Negative	2018-08-13
919	NBC 919	2017-10-25	Light Trap	Cx. cedecei	25	Big Cypress National Preserve	BC_TS	0	Negative	2018-08-13
920	NBC 920	2017-10-25	Light Trap	Cx. cedecei	25	Big Cypress National Preserve	BC_TS	0	Negative	2018-08-13
921	NBC 921	2017-10-25	Light Trap	Cx. cedecei	25	Big Cypress National Preserve	BC_TS	0	Negative	2018-08-13
922	NBC 922	2017-10-25	Light Trap	Cx. cedecei	25	Big Cypress National Preserve	BC_TS	0	Negative	2018-08-13
923	NBC 923	2017-10-25	Light Trap	Cx. cedecei	25	Big Cypress National Preserve	BC_TS	0	Negative	2018-08-13
924	NBC 924	2017-10-25	Light Trap	Cx. cedecei	25	Big Cypress National Preserve	BC_TS	0	Negative	2018-08-13
925	NBC 925	2017-10-25	Light Trap	Cx. cedecei	25	Big Cypress National Preserve	BC_TS	0	Negative	2018-08-13
926	NBC 926	2017-10-25	Light Trap	Cx. cedecei	25	Big Cypress National Preserve	BC_TS	0	Negative	2018-08-13
927	NBC 927	2017-10-25	Light Trap	Cx. cedecei	25	Big Cypress National Preserve	BC_TS	0	Negative	2018-08-13
928	NBC 928	2017-10-25	Light Trap	Cx. cedecei	25	Big Cypress National Preserve	BC_TS	0	Negative	2018-08-13
929	NBC 929	2017-10-25	Light Trap	Cx. cedecei	25	Big Cypress National Preserve	BC_TS	0	Negative	2018-08-13
930	NBC 930	2017-10-25	Light Trap	Cx. cedecei	25	Big Cypress National Preserve	BC_TS	0	Negative	2018-08-13
931	NBC 931	2017-10-25	Light Trap	Cx. cedecei	25	Big Cypress National Preserve	BC_TS	0	Negative	2018-08-13
932	NBC 932	2017-10-25	Light Trap	Cx. cedecei	25	Big Cypress National Preserve	BC_TS	0	Negative	2018-08-13
933	NBC 933	2017-10-25	Light Trap	Cx. cedecei	25	Big Cypress National Preserve	BC_TS	0	Negative	00:00:00
934	NBC 934	2017-10-25	Light Trap	Cx. cedecei	25	Big Cypress National Preserve	BC_TS	0	Negative	2018-08-13
935	NBC 935	2017-10-25	Light Trap	Cx. cedecei	25	Big Cypress National Preserve	BC_TS	0	Negative	2018-08-13
936	NBC 936	2017-10-25	Light Trap	Cx. cedecei	25	Big Cypress National Preserve	BC_TS	0	Negative	2018-08-13
937	NBC 937	2017-10-25	Light Trap	Cx. cedecei	25	Big Cypress National Preserve	BC_TS	0	Negative	2018-08-13
938	NBC 938	2017-10-25	Light Trap	Cx. cedecei	15	Big Cypress National Preserve	BC_TS	0	Negative	2018-08-13
939	NBC 939	2017-10-25	Light Trap	Cx. cedecei	25	Big Cypress National Preserve	BC_TS	0	Negative	2018-08-13
940	NBC 940	2017-10-25	Light Trap	Cx. cedecei	25	Big Cypress National Preserve	BC_TS	0	Negative	2018-08-13
941	NBC 941	2017-10-25	Light Trap	Cx. cedecei	25	Big Cypress National Preserve	BC_TS	0	Negative	2018-08-13
942	NBC 942	2017-10-25	Light Trap	Cx. cedecei	25	Big Cypress National Preserve	BC_TS	0	Negative	2018-08-13
943	NBC 943	2017-10-25	Light Trap	Cx. cedecei	25	Big Cypress National Preserve	BC_TS	0	Negative	2018-08-13
944	NBC 944	2017-10-25	Light Trap	Cx. cedecei	25	Big Cypress National Preserve	BC_TS	0	Negative	2018-08-13
945	NBC 945	2017-10-25	Light Trap	Cx. cedecei	25	Big Cypress National Preserve	BC_TS	0	Negative	2018-08-13
946	NBC 946	2017-10-25	Light Trap	Cx. cedecei	25	Big Cypress National Preserve	BC_TS	0	Negative	2018-08-13
947	NBC 947	2017-10-25	Light Trap	Cx. cedecei	25	Big Cypress National Preserve	BC_TS	0	Negative	2018-08-13
948	NBC 948	2017-10-25	Light Trap	Cx. cedecei	25	Big Cypress National Preserve	BC_TS	0	Negative	2018-08-13
949	NBC 949	2017-10-25	Light Trap	Cx. cedecei	25	Big Cypress National Preserve	BC_TS	0	Negative	2018-08-13
950	NBC 950	2017-10-25	Light Trap	Cx. cedecei	25	Big Cypress National Preserve	BC_TS	0	Negative	2018-08-13
951	NBC 951	2017-10-25	Light Trap	Cx. cedecei	25	Big Cypress National Preserve	BC_TS	0	Negative	2018-08-13
952	NBC 952	2017-10-25	Light Trap	Cx. cedecei	25	Big Cypress National Preserve	BC_TS	0	Negative	2018-08-13
953	NBC 953	2017-10-25	Light Trap	Cx. cedecei	25	Big Cypress National Preserve	BC_TS	0	Negative	2018-08-13
954	NBC 954	2017-10-25	Light Trap	Cx. cedecei	8	Big Cypress National Preserve	BC_TS	0	Negative	2018-08-13
955	NBC 955	2017-10-27	Light Trap	Cx. cedecei	5	Fakahatchee Strand	F_G2	0	Negative	2018-08-13
956	NBC 956	2017-10-13	Light Trap	Cx. cedecei	25	Big Cypress National Preserve	BC_ML2	0	Negative	2018-08-13
957	NBC 957	2017-10-13	Light Trap	Cx. cedecei	25	Big Cypress National Preserve	BC_ML2	0	Negative	2018-08-13
958	NBC 958	2017-10-13	Light Trap	Cx. cedecei	25	Big Cypress National Preserve	BC_ML2	0	Negative	2018-08-13
959	NBC 959	2017-10-13	Light Trap	Cx. cedecei	25	Big Cypress National Preserve	BC_ML2	0	Negative	2018-08-13
960	NBC 960	2017-10-13	Light Trap	Cx. cedecei	25	Big Cypress National Preserve	BC_ML2	0	Negative	2018-08-13
961	NBC 961	2017-10-13	Light Trap	Cx. cedecei	25	Big Cypress National Preserve	BC_ML2	0	Negative	2018-08-13
962	NBC 962	2017-10-13	Light Trap	Cx. cedecei	25	Big Cypress National Preserve	BC_ML2	0	Negative	2018-08-13
963	NBC 963	2017-10-13	Light Trap	Cx. cedecei	25	Big Cypress National Preserve	BC_ML2	0	Negative	2018-08-13
964	NBC 964	2017-10-13	Light Trap	Cx. cedecei	25	Big Cypress National Preserve	BC_ML2	0	Negative	2018-08-13
965	NBC 965	2017-10-13	Light Trap	Cx. cedecei	25	Big Cypress National Preserve	BC_ML2	0	Negative	2018-08-13
966	NBC 966	2017-10-13	Light Trap	Cx. cedecei	25	Big Cypress National Preserve	BC_ML2	0	Negative	2018-11-13
967	NBC 967	2017-10-13	Light Trap	Cx. cedecei	25	Big Cypress National Preserve	BC_ML2	0	Negative	2018-11-13
968	NBC 968	2017-10-13	Light Trap	Cx. cedecei	25	Big Cypress National Preserve	BC_ML2	0	Negative	2018-11-13
969	NBC 969	2017-10-13	Light Trap	Cx. cedecei	25	Big Cypress National Preserve	BC_ML2	0	Negative	2018-11-13
970	NBC 970	2017-10-13	Light Trap	Cx. cedecei	25	Big Cypress National Preserve	BC_ML2	0	Negative	2018-11-13
971	NBC 971	2017-10-13	Light Trap	Cx. cedecei	9	Big Cypress National Preserve	BC_ML2	0	Negative	2018-12-18
972	NBC 972	2017-10-27	Light Trap	Cx. cedecei	25	Big Cypress National Preserve	BC_ML2	0	Negative	2018-12-18
973	NBC 973	2017-10-27	Light Trap	Cx. cedecei	25	Big Cypress National Preserve	BC_ML2	0	Negative	2018-12-18
974	NBC 974	2017-10-27	Light Trap	Cx. cedecei	25	Big Cypress National Preserve	BC_ML2	0	Negative	2018-12-18
975	NBC 975	2017-10-27	Light Trap	Cx. cedecei	25	Big Cypress National Preserve	BC_ML2	0	Negative	2018-12-18
976	NBC 976	2017-10-27	Light Trap	Cx. cedecei	25	Big Cypress National Preserve	BC_ML2	0	Negative	2018-12-18
977	NBC 977	2017-10-27	Light Trap	Cx. cedecei	25	Big Cypress National Preserve	BC_ML2	0	Negative	2018-12-18
978	NBC 978	2017-10-27	Light Trap	Cx. cedecei	25	Big Cypress National Preserve	BC_ML2	0	Negative	2018-12-18
979	NBC 979	2017-10-27	Light Trap	Cx. cedecei	25	Big Cypress National Preserve	BC_ML2	0	Negative	2018-12-18
980	NBC 980	2017-10-27	Light Trap	Cx. cedecei	25	Big Cypress National Preserve	BC_ML2	0	Negative	2018-12-18
981	NBC 981	2017-10-27	Light Trap	Cx. cedecei	25	Big Cypress National Preserve	BC_ML2	0	Negative	2018-12-18
982	NBC 982	2017-10-27	Light Trap	Cx. cedecei	22	Big Cypress National Preserve	BC_ML2	0	Negative	2018-12-18
983	NBC 983	2017-10-25	Light Trap	Cx. cedecei	25	Fakahatchee Strand	F_G2	0	Negative	2018-12-18
984	NBC 984	2017-10-25	Light Trap	Cx. cedecei	10	Fakahatchee Strand	F_G2	0	Negative	2018-12-18
985	NBC 985	2017-10-11	Light Trap	Cx. cedecei	25	Big Cypress National Preserve	BC_ML2	0	Negative	2018-12-18
986	NBC 986	2017-10-11	Light Trap	Cx. cedecei	26	Big Cypress National Preserve	BC_ML2	0	Negative	2018-12-18
987	NBC 987	2017-10-13	Light Trap	Cx. cedecei	25	Big Cypress National Preserve	BC_ML2	0	Negative	2018-12-18
988	NBC 988	2017-10-13	Light Trap	Cx. cedecei	25	Big Cypress National Preserve	BC_ML2	0	Negative	2018-12-18
989	NBC 989	2017-10-13	Light Trap	Cx. cedecei	25	Big Cypress National Preserve	BC_ML2	0	Negative	2018-12-18
990	NBC 990	2017-10-13	Light Trap	Cx. cedecei	25	Big Cypress National Preserve	BC_ML2	0	Negative	2018-12-18
991	NBC 991	2017-10-13	Light Trap	Cx. cedecei	25	Big Cypress National Preserve	BC_ML2	0	Negative	2018-12-18
992	NBC 992	2017-10-13	Light Trap	Cx. cedecei	25	Big Cypress National Preserve	BC_ML2	0	Negative	2018-12-18
993	NBC 993	2017-10-13	Light Trap	Cx. cedecei	25	Big Cypress National Preserve	BC_ML2	0	Negative	2018-12-18
994	NBC 994	2017-10-13	Light Trap	Cx. cedecei	25	Big Cypress National Preserve	BC_ML2	0	Negative	2018-12-18
995	NBC 995	2017-10-13	Light Trap	Cx. cedecei	25	Big Cypress National Preserve	BC_ML2	0	Negative	2018-12-18
996	NBC 996	2017-10-13	Light Trap	Cx. cedecei	25	Big Cypress National Preserve	BC_ML2	0	Negative	2018-12-18
997	NBC 997	2017-10-13	Light Trap	Cx. cedecei	25	Big Cypress National Preserve	BC_ML2	0	Negative	2018-12-18
998	NBC 998	2017-10-13	Light Trap	Cx. cedecei	25	Big Cypress National Preserve	BC_ML2	0	Negative	2018-12-18
999	NBC 999	2017-10-13	Light Trap	Cx. cedecei	25	Big Cypress National Preserve	BC_ML2	0	Negative	2018-12-19
1000	NBC 1000	2017-10-13	Light Trap	Cx. cedecei	25	Big Cypress National Preserve	BC_ML2	0	Negative	2018-12-19
1001	NBC 1001	2017-10-11	Light Trap	Cx. cedecei	25	Big Cypress National Preserve	BC_ML2	0	Negative	2018-12-19
1002	NBC 1002	2017-10-11	Light Trap	Cx. cedecei	25	Big Cypress National Preserve	BC_ML2	0	Negative	2018-12-19
1003	NBC 1003	2017-10-11	Light Trap	Cx. cedecei	25	Big Cypress National Preserve	BC_ML2	0	Negative	2018-12-19
1004	NBC 1004	2017-10-11	Light Trap	Cx. cedecei	25	Big Cypress National Preserve	BC_ML2	0	Negative	2018-12-19
1005	NBC 1005	2017-10-11	Light Trap	Cx. cedecei	9	Big Cypress National Preserve	BC_ML2	0	Negative	2018-12-19
1006	NBC 1006	2017-10-11	Light Trap	Cx. cedecei	14	Big Cypress National Preserve	BC_TS	0	Negative	2018-12-19
1007	NBC 1007	2017-10-13	Light Trap	Cx. cedecei	25	Big Cypress National Preserve	BC_TS	0	Negative	2018-12-19
1008	NBC 1008	2017-10-13	Light Trap	Cx. cedecei	25	Big Cypress National Preserve	BC_TS	0	Negative	2018-12-19
1009	NBC 1009	2017-10-13	Light Trap	Cx. cedecei	25	Big Cypress National Preserve	BC_TS	0	Negative	2018-12-19
1010	NBC 1010	2017-10-13	Light Trap	Cx. cedecei	6	Big Cypress National Preserve	BC_TS	0	Negative	2018-12-19
1011	NBC 1011	2017-10-28	Light Trap	Cx. cedecei	11	Big Cypress National Preserve	BC_TS	0	Negative	2018-12-19
1012	NBC 1012	2017-10-28	Light Trap	Cx. cedecei	25	Florida Panther National Wildlife Refuge	P_H2	0	Negative	2018-12-19
1013	NBC 1013	2017-10-28	Light Trap	Cx. cedecei	25	Florida Panther National Wildlife Refuge	P_H2	0	Negative	2018-12-19
1014	NBC 1014	2017-10-28	Light Trap	Cx. cedecei	25	Florida Panther National Wildlife Refuge	P_H2	0	Negative	2018-12-19
1015	NBC 1015	2017-10-28	Light Trap	Cx. cedecei	25	Florida Panther National Wildlife Refuge	P_H2	0	Negative	2018-12-19
1016	NBC 1016	2017-10-28	Light Trap	Cx. cedecei	25	Florida Panther National Wildlife Refuge	P_H2	0	Negative	2018-12-19
1017	NBC 1017	2017-10-28	Light Trap	Cx. cedecei	13	Florida Panther National Wildlife Refuge	P_H2	0	Negative	2018-12-19
1018	NBC 1018	2017-10-28	Light Trap	Cx. cedecei	25	Florida Panther National Wildlife Refuge	P_H3	0	Negative	2018-12-19
1019	NBC 1019	2017-10-28	Light Trap	Cx. cedecei	25	Florida Panther National Wildlife Refuge	P_H3	0	Negative	2018-12-19
1020	NBC 1020	2017-10-28	Light Trap	Cx. cedecei	25	Florida Panther National Wildlife Refuge	P_H3	0	Negative	2018-12-19
1021	NBC 1021	2017-10-28	Light Trap	Cx. cedecei	25	Florida Panther National Wildlife Refuge	P_H3	0	Negative	2018-12-19
1022	NBC 1022	2017-10-28	Light Trap	Cx. cedecei	25	Florida Panther National Wildlife Refuge	P_H3	0	Negative	2018-12-19
1023	NBC 1023	2017-10-28	Light Trap	Cx. cedecei	25	Florida Panther National Wildlife Refuge	P_H3	0	Negative	2018-12-19
1024	NBC 1024	2017-10-28	Light Trap	Cx. cedecei	25	Florida Panther National Wildlife Refuge	P_H3	0	Negative	2018-12-19
1025	NBC 1025	2017-10-28	Light Trap	Cx. cedecei	25	Florida Panther National Wildlife Refuge	P_H3	0	Negative	2018-12-19
1026	NBC 1026	2017-10-28	Light Trap	Cx. cedecei	25	Florida Panther National Wildlife Refuge	P_H3	0	Negative	2018-12-19
1027	NBC 1027	2017-10-28	Light Trap	Cx. cedecei	25	Florida Panther National Wildlife Refuge	P_H3	0	Negative	2018-12-19
1028	NBC 1028	2017-10-28	Light Trap	Cx. cedecei	25	Florida Panther National Wildlife Refuge	P_H3	0	Negative	2018-12-19
1029	NBC 1029	2017-10-28	Light Trap	Cx. cedecei	25	Florida Panther National Wildlife Refuge	P_H3	0	Negative	2018-12-19
1030	NBC 1030	2017-10-28	Light Trap	Cx. cedecei	25	Florida Panther National Wildlife Refuge	P_H3	0	Negative	2018-12-19
1031	NBC 1031	2017-10-28	Light Trap	Cx. cedecei	25	Florida Panther National Wildlife Refuge	P_H3	0	Negative	2018-12-19
1032	NBC 1032	2017-10-28	Light Trap	Cx. cedecei	25	Florida Panther National Wildlife Refuge	P_H3	0	Negative	2018-12-19
1033	NBC 1033	2017-10-28	Light Trap	Cx. cedecei	25	Florida Panther National Wildlife Refuge	P_H3	0	Negative	2018-12-19
1034	NBC 1034	2017-10-28	Light Trap	Cx. cedecei	25	Florida Panther National Wildlife Refuge	P_H3	0	Negative	2018-12-19
1035	NBC 1035	2017-10-28	Light Trap	Cx. cedecei	25	Florida Panther National Wildlife Refuge	P_H3	0	Negative	2018-12-19
1036	NBC 1036	2017-10-28	Light Trap	Cx. cedecei	25	Florida Panther National Wildlife Refuge	P_H3	0	Negative	2018-12-19
1037	NBC 1037	2017-10-28	Light Trap	Cx. cedecei	25	Florida Panther National Wildlife Refuge	P_H3	0	Negative	2018-12-19
1038	NBC 1038	2017-10-28	Light Trap	Cx. cedecei	25	Florida Panther National Wildlife Refuge	P_H3	0	Negative	2018-12-19
1039	NBC 1039	2017-10-28	Light Trap	Cx. cedecei	25	Florida Panther National Wildlife Refuge	P_H3	0	Negative	2018-12-19
1040	NBC 1040	2017-10-28	Light Trap	Cx. cedecei	25	Florida Panther National Wildlife Refuge	P_H3	0	Negative	2018-12-19
1041	NBC 1041	2017-10-28	Light Trap	Cx. cedecei	25	Florida Panther National Wildlife Refuge	P_H3	0	Negative	2018-12-19
1042	NBC 1042	2017-10-28	Light Trap	Cx. cedecei	25	Florida Panther National Wildlife Refuge	P_H3	0	Negative	2018-12-19
1043	NBC 1043	2017-10-28	Light Trap	Cx. cedecei	16	Florida Panther National Wildlife Refuge	P_H3	0	Negative	2018-12-19
1044	NBC 1044	2017-10-28	Light Trap	Cx. cedecei	25	Fakahatchee Strand	F_G7	0	Negative	2018-12-19
1045	NBC 1045	2017-10-28	Light Trap	Cx. cedecei	25	Fakahatchee Strand	F_G7	0	Negative	2018-12-19
1046	NBC 1046	2017-10-28	Light Trap	Cx. cedecei	25	Fakahatchee Strand	F_G7	0	Negative	2018-12-19
1047	NBC 1047	2017-10-28	Light Trap	Cx. cedecei	25	Fakahatchee Strand	F_G7	0	Negative	2018-12-19
1048	NBC 1048	2017-10-28	Light Trap	Cx. cedecei	25	Fakahatchee Strand	F_G7	0	Negative	2018-12-19
1049	NBC 1049	2017-10-28	Light Trap	Cx. cedecei	25	Fakahatchee Strand	F_G7	0	Negative	2018-12-19
1050	NBC 1050	2017-10-28	Light Trap	Cx. cedecei	25	Fakahatchee Strand	F_G7	0	Negative	2018-12-19
1051	NBC 1051	2017-10-28	Light Trap	Cx. cedecei	25	Fakahatchee Strand	F_G7	0	Negative	2018-12-19
1052	NBC 1052	2017-10-28	Light Trap	Cx. cedecei	25	Fakahatchee Strand	F_G7	0	Negative	2018-12-19
1053	NBC 1053	2017-10-28	Light Trap	Cx. cedecei	25	Fakahatchee Strand	F_G7	0	Negative	2018-12-19
1054	NBC 1054	2017-10-28	Light Trap	Cx. cedecei	25	Fakahatchee Strand	F_G7	0	Negative	2018-12-19
1055	NBC 1055	2017-10-28	Light Trap	Cx. cedecei	27	Fakahatchee Strand	F_G7	0	Negative	2018-12-19
1056	NBC 1056	2017-10-28	Light Trap	Cx. cedecei	25	Fakahatchee Strand	F_G7	0	Negative	2018-12-19
1057	NBC 1057	2017-10-28	Light Trap	Cx. cedecei	25	Fakahatchee Strand	F_G7	0	Negative	2018-12-19
1058	NBC 1058	2017-10-28	Light Trap	Cx. cedecei	25	Fakahatchee Strand	F_G7	0	Negative	2018-12-19
1059	NBC 1059	2017-10-28	Light Trap	Cx. cedecei	25	Fakahatchee Strand	F_G7	0	Negative	2018-12-24
1060	NBC 1060	2017-10-28	Light Trap	Cx. cedecei	25	Fakahatchee Strand	F_G7	0	Negative	2018-12-24
1061	NBC 1061	2017-10-28	Light Trap	Cx. cedecei	25	Fakahatchee Strand	F_G7	0	Negative	2018-12-24
1062	NBC 1062	2017-10-28	Light Trap	Cx. cedecei	25	Fakahatchee Strand	F_G7	0	Negative	2018-12-24
1063	NBC 1063	2017-10-28	Light Trap	Cx. cedecei	25	Fakahatchee Strand	F_G7	0	Negative	2018-12-24
1064	NBC 1064	2017-10-28	Light Trap	Cx. cedecei	25	Fakahatchee Strand	F_G7	0	Negative	2018-12-24
1065	NBC 1065	2017-10-28	Light Trap	Cx. cedecei	25	Fakahatchee Strand	F_G7	0	Negative	2018-12-24
1066	NBC 1066	2017-10-28	Light Trap	Cx. cedecei	25	Fakahatchee Strand	F_G7	0	Negative	2018-12-24
1067	NBC 1067	2017-10-28	Light Trap	Cx. cedecei	25	Fakahatchee Strand	F_G7	0	Negative	2018-12-24
1068	NBC 1068	2017-10-28	Light Trap	Cx. cedecei	25	Fakahatchee Strand	F_G7	0	Negative	2018-12-24
1069	NBC 1069	2017-10-28	Light Trap	Cx. cedecei	25	Fakahatchee Strand	F_G7	0	Negative	2018-12-24
1070	NBC 1070	2017-10-28	Light Trap	Cx. cedecei	25	Fakahatchee Strand	F_G7	0	Negative	2018-12-24
1071	NBC 1071	2017-10-28	Light Trap	Cx. cedecei	25	Fakahatchee Strand	F_G7	0	Negative	2018-12-24
1072	NBC 1072	2017-10-28	Light Trap	Cx. cedecei	25	Fakahatchee Strand	F_G7	0	Negative	2018-12-24
1073	NBC 1073	2017-10-28	Light Trap	Cx. cedecei	25	Fakahatchee Strand	F_G7	0	Negative	2018-12-24
1074	NBC 1074	2017-10-28	Light Trap	Cx. cedecei	25	Fakahatchee Strand	F_G7	0	Negative	2018-12-24
1075	NBC 1075	2017-10-28	Light Trap	Cx. cedecei	25	Fakahatchee Strand	F_G7	0	Negative	2018-12-24
1076	NBC 1076	2017-10-28	Light Trap	Cx. cedecei	25	Fakahatchee Strand	F_G7	0	Negative	2018-12-24
1077	NBC 1077	2017-10-28	Light Trap	Cx. cedecei	25	Fakahatchee Strand	F_G7	0	Negative	2018-12-24
1078	NBC 1078	2017-10-28	Light Trap	Cx. cedecei	25	Fakahatchee Strand	F_G7	0	Negative	2018-12-24
1079	NBC 1079	2017-10-12	Light Trap	Cx. cedecei	25	Fakahatchee Strand	F_G7	0	Negative	2018-12-24
1080	NBC 1080	2017-10-12	Light Trap	Cx. cedecei	25	Florida Panther National Wildlife Refuge	P_H3	0	Negative	2018-12-24
1081	NBC 1081	2017-10-12	Light Trap	Cx. cedecei	25	Florida Panther National Wildlife Refuge	P_H3	0	Negative	2018-12-24
1082	NBC 1082	2017-10-12	Light Trap	Cx. cedecei	25	Florida Panther National Wildlife Refuge	P_H3	0	Negative	2018-12-24
1083	NBC 1083	2017-10-12	Light Trap	Cx. cedecei	25	Florida Panther National Wildlife Refuge	P_H3	1	23.71	2018-12-24
1084	NBC 1084	2017-10-12	Light Trap	Cx. cedecei	25	Florida Panther National Wildlife Refuge	P_H3	0	Negative	2018-12-24
1085	NBC 1085	2017-10-28	Light Trap	Cx. cedecei	11	Florida Panther National Wildlife Refuge	P_H3	0	Negative	2018-12-24
1086	NBC 1086	2017-10-28	Light Trap	Cx. cedecei	25	Fakahatchee Strand	F_G2	0	Negative	2018-12-24
1087	NBC 1087	2017-10-28	Light Trap	Cx. cedecei	25	Florida Panther National Wildlife Refuge	P_H3	0	Negative	2018-12-24
1088	NBC 1088	2017-10-28	Light Trap	Cx. cedecei	3	Florida Panther National Wildlife Refuge	P_H3	0	Negative	2018-12-24
1089	NBC 1089	2017-10-28	Light Trap	Cx. cedecei	25	Florida Panther National Wildlife Refuge	P_H3	0	Negative	2018-12-26
1090	NBC 1090	2017-10-28	Light Trap	Cx. cedecei	25	Fakahatchee Strand	F_G9	0	Negative	2018-12-26
1091	NBC 1091	2017-10-28	Light Trap	Cx. cedecei	25	Fakahatchee Strand	F_G9	0	Negative	2018-12-26
1092	NBC 1092	2017-10-28	Light Trap	Cx. cedecei	25	Fakahatchee Strand	F_G9	0	Negative	2018-12-26
1093	NBC 1093	2017-10-28	Light Trap	Cx. cedecei	25	Fakahatchee Strand	F_G9	0	Negative	2018-12-26
1094	NBC 1094	2017-10-28	Light Trap	Cx. cedecei	25	Fakahatchee Strand	F_G9	0	Negative	2018-12-26
1095	NBC 1095	2017-10-28	Light Trap	Cx. cedecei	25	Fakahatchee Strand	F_G9	0	Negative	2018-12-26
1096	NBC 1096	2017-10-28	Light Trap	Cx. cedecei	25	Fakahatchee Strand	F_G9	0	Negative	2018-12-26
1097	NBC 1097	2017-10-28	Light Trap	Cx. cedecei	25	Fakahatchee Strand	F_G9	0	Negative	2018-12-26
1098	NBC 1098	2017-10-28	Light Trap	Cx. cedecei	25	Fakahatchee Strand	F_G9	0	Negative	2018-12-26
1099	NBC 1099	2017-10-28	Light Trap	Cx. cedecei	25	Fakahatchee Strand	F_G9	0	Negative	2018-12-26
1158	NBC1158	2017-10-28	Light Trap	Cx. cedecei	25	Fakahatchee Strand	F_G9	0	Negative	2018-12-26
1159	NBC1159	2017-10-28	Light Trap	Cx. cedecei	25	Fakahatchee Strand	F_G9	0	Negative	2018-12-26
1160	NBC1160	2017-10-28	Light Trap	Cx. cedecei	25	Fakahatchee Strand	F_G9	0	Negative	2018-12-26
1161	NBC1161	2017-10-28	Light Trap	Cx. cedecei	25	Fakahatchee Strand	F_G9	0	Negative	2018-12-26
1162	NBC1162	2017-10-28	Light Trap	Cx. cedecei	4	Fakahatchee Strand	F_G9	0	Negative	2018-12-26
1163	NBC1163	2017-10-10	Light Trap	Cx. cedecei	25	Florida Panther National Wildlife Refuge	P_H3	0	Negative	2018-12-26
1164	NBC1164	2017-10-10	Light Trap	Cx. cedecei	25	Florida Panther National Wildlife Refuge	P_H3	0	Negative	2018-12-26
1165	NBC1165	2017-10-10	Light Trap	Cx. cedecei	25	Florida Panther National Wildlife Refuge	P_H3	0	Negative	2018-12-26
1166	NBC1166	2017-10-10	Light Trap	Cx. cedecei	25	Florida Panther National Wildlife Refuge	P_H3	0	Negative	2018-12-26
1167	NBC1167	2017-10-10	Light Trap	Cx. cedecei	25	Florida Panther National Wildlife Refuge	P_H3	0	Negative	2018-12-26
1168	NBC1168	2017-10-10	Light Trap	Cx. cedecei	24	Florida Panther National Wildlife Refuge	P_H3	0	Negative	2018-12-26
1169	NBC1169	2017-10-25	Light Trap	Cx. cedecei	25	Fakahatchee Strand	F_G8	0	Negative	2018-12-26
1170	NBC1170	2017-10-25	Light Trap	Cx. cedecei	25	Fakahatchee Strand	F_G8	0	Negative	2018-12-26
1171	NBC1171	2017-10-25	Light Trap	Cx. cedecei	25	Fakahatchee Strand	F_G8	0	Negative	2018-12-26
1172	NBC1172	2017-10-25	Light Trap	Cx. cedecei	25	Fakahatchee Strand	F_G8	0	Negative	2018-12-26
1173	NBC1173	2017-10-25	Light Trap	Cx. cedecei	25	Fakahatchee Strand	F_G8	0	Negative	2018-12-26
1174	NBC1174	2017-10-25	Light Trap	Cx. cedecei	25	Fakahatchee Strand	F_G8	0	Negative	2018-12-26
1175	NBC1175	2017-10-25	Light Trap	Cx. cedecei	25	Fakahatchee Strand	F_G8	0	Negative	2018-12-26
1176	NBC1176	2017-10-25	Light Trap	Cx. cedecei	25	Fakahatchee Strand	F_G8	0	Negative	2018-12-26
1177	NBC1177	2017-10-25	Light Trap	Cx. cedecei	25	Fakahatchee Strand	F_G8	0	Negative	2018-12-26
1178	NBC1178	2017-10-25	Light Trap	Cx. cedecei	25	Fakahatchee Strand	F_G8	0	Negative	2018-12-26
1179	NBC1179	2017-10-25	Light Trap	Cx. cedecei	25	Fakahatchee Strand	F_G8	0	Negative	2018-12-26
1180	NBC1180	2017-10-25	Light Trap	Cx. cedecei	25	Fakahatchee Strand	F_G8	0	Negative	2018-12-26
1181	NBC1181	2017-10-25	Light Trap	Cx. cedecei	25	Fakahatchee Strand	F_G8	0	Negative	2018-12-26
1182	NBC1182	2017-10-25	Light Trap	Cx. cedecei	25	Fakahatchee Strand	F_G8	0	Negative	2018-12-26
1183	NBC1183	2017-10-25	Light Trap	Cx. cedecei	25	Fakahatchee Strand	F_G8	0	Negative	2018-12-26
1184	NBC1184	2017-10-25	Light Trap	Cx. cedecei	25	Fakahatchee Strand	F_G8	0	Negative	2018-12-26
1185	NBC1185	2017-10-25	Light Trap	Cx. cedecei	25	Fakahatchee Strand	F_G8	0	Negative	2018-12-26
1186	NBC1186	2017-10-25	Light Trap	Cx. cedecei	25	Fakahatchee Strand	F_G8	0	Negative	2018-12-26
1187	NBC1187	2017-10-25	Light Trap	Cx. cedecei	25	Fakahatchee Strand	F_G8	0	Negative	2018-12-26
1188	NBC1188	2017-10-25	Light Trap	Cx. cedecei	25	Fakahatchee Strand	F_G8	0	Negative	2018-12-26
1189	NBC1189	2017-10-25	Light Trap	Cx. cedecei	25	Fakahatchee Strand	F_G8	0	Negative	2018-12-26
1190	NBC1190	2017-10-25	Light Trap	Cx. cedecei	25	Fakahatchee Strand	F_G8	0	Negative	2018-12-26
1191	NBC1191	2017-10-25	Light Trap	Cx. cedecei	25	Fakahatchee Strand	F_G8	0	Negative	2018-12-26
1192	NBC1192	2017-10-25	Light Trap	Cx. cedecei	25	Fakahatchee Strand	F_G8	0	Negative	2018-12-26
1193	NBC1193	2017-10-25	Light Trap	Cx. cedecei	25	Fakahatchee Strand	F_G8	0	Negative	2018-12-26
1194	NBC1194	2017-10-25	Light Trap	Cx. cedecei	25	Fakahatchee Strand	F_G8	0	Negative	2018-12-26
1195	NBC1195	2017-10-25	Light Trap	Cx. cedecei	25	Fakahatchee Strand	F_G8	0	39.35	2018-12-26
1196	NBC1196	2017-10-25	Light Trap	Cx. cedecei	25	Fakahatchee Strand	F_G8	0	Negative	2018-12-26
1197	NBC1197	2017-10-25	Light Trap	Cx. cedecei	25	Fakahatchee Strand	F_G8	0	Negative	2018-12-26
1198	NBC1198	2017-10-25	Light Trap	Cx. cedecei	25	Fakahatchee Strand	F_G8	0	Negative	2018-12-26
1199	NBC1199	2017-10-25	Light Trap	Cx. cedecei	25	Fakahatchee Strand	F_G8	0	Negative	2018-12-26
1200	NBC1200	2017-10-25	Light Trap	Cx. cedecei	25	Fakahatchee Strand	F_G8	0	Negative	2018-12-26
1201	NBC1201	2017-10-25	Light Trap	Cx. cedecei	25	Fakahatchee Strand	F_G8	0	Negative	2018-12-26
1202	NBC1202	2017-10-25	Light Trap	Cx. cedecei	25	Fakahatchee Strand	F_G8	0	Negative	2018-12-26
1203	NBC1203	2017-10-25	Light Trap	Cx. cedecei	25	Fakahatchee Strand	F_G8	0	Negative	2018-12-26
1204	NBC1204	2017-10-25	Light Trap	Cx. cedecei	25	Fakahatchee Strand	F_G8	0	Negative	2018-12-26
1205	NBC1205	2017-10-25	Light Trap	Cx. cedecei	25	Fakahatchee Strand	F_G8	0	Negative	2018-12-26
1206	NBC1206	2017-10-25	Light Trap	Cx. cedecei	25	Fakahatchee Strand	F_G8	0	Negative	2018-12-26
1207	NBC1207	2017-10-25	Light Trap	Cx. cedecei	25	Fakahatchee Strand	F_G8	0	Negative	2018-12-26
1208	NBC1208	2017-10-25	Light Trap	Cx. cedecei	25	Fakahatchee Strand	F_G8	0	Negative	2018-12-26
1209	NBC1209	2017-10-25	Light Trap	Cx. cedecei	25	Fakahatchee Strand	F_G8	0	Negative	2018-12-26
1210	NBC1210	2017-10-25	Light Trap	Cx. cedecei	25	Fakahatchee Strand	F_G8	0	Negative	2018-12-26
1211	NBC1211	2017-10-25	Light Trap	Cx. cedecei	25	Fakahatchee Strand	F_G8	0	Negative	2018-12-26
1212	NBC1212	2017-10-25	Light Trap	Cx. cedecei	25	Fakahatchee Strand	F_G8	0	Negative	2018-12-26
1213	NBC1213	2017-10-25	Light Trap	Cx. cedecei	25	Fakahatchee Strand	F_G8	0	Negative	2018-12-26
1214	NBC1214	2017-10-25	Light Trap	Cx. cedecei	25	Fakahatchee Strand	F_G8	0	Negative	2018-12-26
1215	NBC1215	2017-10-25	Light Trap	Cx. cedecei	25	Fakahatchee Strand	F_G8	0	Negative	2018-12-26
1216	NBC1216	2017-10-25	Light Trap	Cx. cedecei	25	Fakahatchee Strand	F_G8	0	Negative	2018-12-26
1217	NBC1217	2017-10-25	Light Trap	Cx. cedecei	25	Fakahatchee Strand	F_G8	0	Negative	2018-12-26
1218	NBC1218	2017-10-25	Light Trap	Cx. cedecei	25	Fakahatchee Strand	F_G8	0	Negative	2018-12-26
1219	NBC1219	2017-10-25	Light Trap	Cx. cedecei	25	Fakahatchee Strand	F_G8	0	Negative	2018-12-26
1220	NBC1220	2017-10-25	Light Trap	Cx. cedecei	25	Fakahatchee Strand	F_G8	0	Negative	2018-12-26
1221	NBC1221	2017-10-25	Light Trap	Cx. cedecei	25	Fakahatchee Strand	F_G8	0	Negative	2018-12-26
1222	NBC1222	2017-10-25	Light Trap	Cx. cedecei	25	Fakahatchee Strand	F_G8	0	Negative	2018-12-26
1223	NBC1223	2017-10-25	Light Trap	Cx. cedecei	25	Fakahatchee Strand	F_G8	0	Negative	2018-12-26
1224	NBC1224	2017-10-25	Light Trap	Cx. cedecei	6	Fakahatchee Strand	F_G8	0	Negative	2018-12-26
1225	NBC1225	2017-10-25	Light Trap	Cx. cedecei	25	Fakahatchee Strand	F_G8	0	Negative	2018-12-26
1226	NBC1226	2017-10-25	Light Trap	Cx. cedecei	25	Fakahatchee Strand	F_G8	0	Negative	2018-12-26
1227	NBC1227	2017-10-25	Light Trap	Cx. cedecei	25	Fakahatchee Strand	F_G8	0	Negative	2018-12-26
1228	NBC1228	2017-10-25	Light Trap	Cx. cedecei	25	Fakahatchee Strand	F_G8	0	Negative	2018-12-26
1229	NBC1229	2017-10-25	Light Trap	Cx. cedecei	25	Fakahatchee Strand	F_G8	0	Negative	2018-12-26
1230	NBC1230	2017-10-25	Light Trap	Cx. cedecei	25	Fakahatchee Strand	F_G8	0	Negative	2018-12-26
1231	NBC1231	2017-10-25	Light Trap	Cx. cedecei	25	Fakahatchee Strand	F_G8	0	Negative	2018-12-26
1232	NBC1232	2017-10-25	Light Trap	Cx. cedecei	25	Fakahatchee Strand	F_G8	0	Negative	2018-12-26
1233	NBC1233	2017-10-25	Light Trap	Cx. cedecei	25	Fakahatchee Strand	F_G8	0	Negative	2018-12-26
1234	NBC1234	2017-10-25	Light Trap	Cx. cedecei	25	Fakahatchee Strand	F_G8	0	Negative	2018-12-26
1235	NBC1235	2017-10-25	Light Trap	Cx. cedecei	25	Fakahatchee Strand	F_G8	0	Negative	2018-12-26
1236	NBC1236	2017-10-25	Light Trap	Cx. cedecei	25	Fakahatchee Strand	F_G8	0	Negative	2018-12-26
1237	NBC1237	2017-10-25	Light Trap	Cx. cedecei	25	Fakahatchee Strand	F_G8	0	Negative	2018-12-27
1238	NBC1238	2017-10-25	Light Trap	Cx. cedecei	25	Fakahatchee Strand	F_G8	0	Negative	2018-12-27
1239	NBC1239	2017-10-25	Light Trap	Cx. cedecei	25	Fakahatchee Strand	F_G8	0	Negative	2018-12-27
1240	NBC1240	2017-10-25	Light Trap	Cx. cedecei	25	Fakahatchee Strand	F_G8	0	Negative	2018-12-27
1241	NBC1241	2017-10-25	Light Trap	Cx. cedecei	25	Fakahatchee Strand	F_G8	0	Negative	2018-12-27
1242	NBC1242	2017-10-25	Light Trap	Cx. cedecei	25	Fakahatchee Strand	F_G8	0	Negative	2018-12-27
1243	NBC1243	2017-10-25	Light Trap	Cx. cedecei	25	Fakahatchee Strand	F_G8	0	Negative	2018-12-27
1244	NBC1244	2017-10-25	Light Trap	Cx. cedecei	25	Fakahatchee Strand	F_G8	0	Negative	2018-12-27
1245	NBC1245	2017-10-25	Light Trap	Cx. cedecei	25	Fakahatchee Strand	F_G8	0	Negative	2018-12-27
1246	NBC1246	2017-10-25	Light Trap	Cx. cedecei	25	Fakahatchee Strand	F_G8	0	Negative	2018-12-27
1247	NBC1247	2017-10-25	Light Trap	Cx. cedecei	25	Fakahatchee Strand	F_G8	0	Negative	2018-12-27
1248	NBC1248	2017-10-25	Light Trap	Cx. cedecei	25	Fakahatchee Strand	F_G8	0	Negative	2018-12-27
1249	NBC1249	2017-10-25	Light Trap	Cx. cedecei	25	Fakahatchee Strand	F_G8	0	Negative	2018-12-27
1250	NBC1250	2017-10-25	Light Trap	Cx. cedecei	25	Fakahatchee Strand	F_G8	0	Negative	2018-12-27
1251	NBC1251	2017-10-25	Light Trap	Cx. cedecei	25	Fakahatchee Strand	F_G8	0	Negative	2018-12-27
1252	NBC1252	2017-10-25	Light Trap	Cx. cedecei	25	Fakahatchee Strand	F_G8	0	Negative	2018-12-27
1253	NBC1253	2017-10-25	Light Trap	Cx. cedecei	25	Fakahatchee Strand	F_G8	0	Negative	2018-12-27
1254	NBC1254	2017-10-25	Light Trap	Cx. cedecei	25	Fakahatchee Strand	F_G8	0	Negative	2018-12-27
1255	NBC1255	2017-10-25	Light Trap	Cx. cedecei	25	Fakahatchee Strand	F_G8	0	Negative	2018-12-27
1256	NBC1256	2017-10-25	Light Trap	Cx. cedecei	25	Fakahatchee Strand	F_G8	0	Negative	2018-12-27
1257	NBC1257	2017-10-25	Light Trap	Cx. cedecei	25	Fakahatchee Strand	F_G8	0	Negative	2018-12-27
1258	NBC1258	2017-10-25	Light Trap	Cx. cedecei	18	Fakahatchee Strand	F_G8	0	Negative	2018-12-27
1259	NBC1259	2017-10-28	Light Trap	Cx. cedecei	25	Fakahatchee Strand	F_G8	0	Negative	2018-12-27
1260	NBC1260	2017-10-28	Light Trap	Cx. cedecei	25	Fakahatchee Strand	F_G8	0	Negative	2018-12-27
1261	NBC1261	2017-10-28	Light Trap	Cx. cedecei	25	Fakahatchee Strand	F_G8	0	Negative	2018-12-27
1262	NBC1262	2017-10-28	Light Trap	Cx. cedecei	25	Fakahatchee Strand	F_G8	0	Negative	2018-12-27
1263	NBC1263	2017-10-28	Light Trap	Cx. cedecei	25	Fakahatchee Strand	F_G8	0	Negative	2018-12-27
1264	NBC1264	2017-10-28	Light Trap	Cx. cedecei	25	Fakahatchee Strand	F_G8	0	Negative	2018-12-27
1265	NBC1265	2017-10-28	Light Trap	Cx. cedecei	25	Fakahatchee Strand	F_G8	0	Negative	2018-12-27
1266	NBC1266	2017-10-28	Light Trap	Cx. cedecei	25	Fakahatchee Strand	F_G8	0	Negative	2018-12-27
1267	NBC1267	2017-10-28	Light Trap	Cx. cedecei	25	Fakahatchee Strand	F_G8	0	Negative	2018-12-27
1268	NBC1268	2017-10-28	Light Trap	Cx. cedecei	25	Fakahatchee Strand	F_G8	0	Negative	2018-12-27
1269	NBC1269	2017-10-28	Light Trap	Cx. cedecei	25	Fakahatchee Strand	F_G8	0	Negative	2018-12-27
1270	NBC1270	2017-10-28	Light Trap	Cx. cedecei	25	Fakahatchee Strand	F_G8	0	Negative	2018-12-27
1271	NBC1271	2017-10-28	Light Trap	Cx. cedecei	25	Fakahatchee Strand	F_G8	0	Negative	2018-12-27
1272	NBC1272	2017-10-28	Light Trap	Cx. cedecei	25	Fakahatchee Strand	F_G8	0	Negative	2018-12-27
1273	NBC1273	2017-10-28	Light Trap	Cx. cedecei	25	Fakahatchee Strand	F_G8	0	Negative	2018-12-27
1274	NBC1274	2017-10-28	Light Trap	Cx. cedecei	25	Fakahatchee Strand	F_G8	0	Negative	2018-12-27
1275	NBC1275	2017-10-28	Light Trap	Cx. cedecei	25	Fakahatchee Strand	F_G8	0	Negative	2018-12-27
1276	NBC1276	2017-10-28	Light Trap	Cx. cedecei	25	Fakahatchee Strand	F_G8	0	Negative	2018-12-27
1277	NBC1277	2017-10-28	Light Trap	Cx. cedecei	25	Fakahatchee Strand	F_G8	0	Negative	2018-12-27
1278	NBC1278	2017-10-28	Light Trap	Cx. cedecei	25	Fakahatchee Strand	F_G8	0	Negative	2018-12-27
1279	NBC1279	2017-10-28	Light Trap	Cx. cedecei	22	Fakahatchee Strand	F_G8	0	Negative	2018-12-27
1280	NBC1280	2017-10-28	Light Trap	Cx. cedecei	25	Florida Panther National Wildlife Refuge	P_H2	0	Negative	2018-12-27
1281	NBC1281	2017-10-28	Light Trap	Cx. cedecei	25	Florida Panther National Wildlife Refuge	P_H2	0	Negative	2018-12-27
1282	NBC1282	2017-10-28	Light Trap	Cx. cedecei	25	Florida Panther National Wildlife Refuge	P_HT	0	Negative	2018-12-27
1283	NBC1283	2017-10-28	Light Trap	Cx. cedecei	17	Florida Panther National Wildlife Refuge	P_HT	0	Negative	2018-12-27
1284	NBC1284	2017-10-28	Light Trap	Cx. cedecei	25	Florida Panther National Wildlife Refuge	P_H3	0	Negative	2018-12-27
1285	NBC1285	2017-10-12	Light Trap	Cx. cedecei	25	Florida Panther National Wildlife Refuge	P_H3	0	Negative	2018-12-27
1286	NBC1286	2017-10-12	Light Trap	Cx. cedecei	25	Florida Panther National Wildlife Refuge	P_H3	0	Negative	2018-12-27
1287	NBC1287	2017-10-12	Light Trap	Cx. cedecei	25	Florida Panther National Wildlife Refuge	P_H3	0	Negative	2018-12-27
1288	NBC1288	2017-10-12	Light Trap	Cx. cedecei	25	Florida Panther National Wildlife Refuge	P_H3	0	Negative	2018-12-27
1289	NBC1289	2017-10-12	Light Trap	Cx. cedecei	21	Florida Panther National Wildlife Refuge	P_H3	0	Negative	2017-12-27
